# Supplementary material for: Electrostatic potential-derived charge: a universal OER performance descriptor for MOFs
Source: Chem Sci. 2022 Oct 18;13(44):13160–71. doi: 10.1039/d2sc04898a (PMC9667949; doi:10.1039/d2sc04898a)
Supplement: SC-013-D2SC04898A-s001 [file SC-013-D2SC04898A-s001.mol2]

# Mol2 file generated by Materials Studio
@<TRIPOS>MOLECULE
structure
28 33 0 0 0 
SMALL
USER_CHARGES


@<TRIPOS>ATOM
1 C16 10.3761 18.4953 61.0986 C.2 0 **** 0
2 O10 10.6336 17.3172 61.4944 O.co2 0 **** 0
3 O11 10.8405 19.6082 61.4934 O.co2 0 **** 0
4 O13 13.2323 20.7153 61.4844 O.co2 0 **** 0
5 C45 13.9928 15.9414 64.5803 C.2 0 **** 0
6 O27 12.7873 15.8031 64.2083 O.co2 0 **** 0
7 O28 14.886 16.741 64.1648 O.co2 0 **** 0
8 O30 15.1185 19.3668 64.1933 O.co2 0 **** 0
9 C1060 10.3821 18.5012 64.6004 C.2 0 **** 0
10 O622 10.6355 17.3227 64.2038 O.co2 0 **** 0
11 O623 10.8497 19.6123 64.2045 O.co2 0 **** 0
12 O625 13.2488 20.7065 64.1965 O.co2 0 **** 0
13 C1089 13.9669 15.9521 61.076 C.2 0 **** 0
14 O639 12.781 15.7885 61.4973 O.co2 0 **** 0
15 O640 14.8597 16.7707 61.4547 O.co2 0 **** 0
16 O642 15.1134 19.3931 61.4822 O.co2 0 **** 0
17 V 11.8671 16.781 62.8501 Co 0 **** 0
18 O841 12.9149 18.2626 62.8381 O.3 0 **** 0
19 V 12.1577 19.9131 62.8442 Co 0 **** 0
20 V 14.7229 18.0937 62.8258 Co 0 **** 0
21 C1399 14.3811 20.3513 61.0877 C.2 0 **** 0
22 C1407 14.3932 20.3283 64.5933 C.2 0 **** 0
23 H 9.63231 18.5606 60.2839 H 0 **** 0
24 H 14.3132 15.26 65.3885 H 0 **** 0
25 H 9.64018 18.5688 65.4165 H 0 **** 0
26 H 14.2688 15.2767 60.2557 H 0 **** 0
27 H 14.8099 20.9619 60.2729 H 0 **** 0
28 H 14.8251 20.928 65.4146 H 0 **** 0
@<TRIPOS>BOND
1 2 1 1
2 3 1 2
3 6 5 1
4 7 5 2
5 10 9 1
6 11 9 2
7 14 13 1
8 15 13 2
9 17 14 1
10 17 2 1
11 17 6 1
12 17 10 1
13 18 17 1
14 19 18 1
15 19 3 1
16 19 4 1
17 19 12 1
18 19 11 1
19 20 16 1
20 20 18 1
21 20 15 1
22 20 8 1
23 20 7 1
24 21 4 2
25 21 16 1
26 22 12 2
27 22 8 1
28 1 23 1
29 5 24 1
30 9 25 1
31 13 26 1
32 21 27 1
33 22 28 1
