# Supplementary material for: Electrostatic potential-derived charge: a universal OER performance descriptor for MOFs
Source: Chem Sci. 2022 Oct 18;13(44):13160–71. doi: 10.1039/d2sc04898a (PMC9667949; doi:10.1039/d2sc04898a)
Supplement: SC-013-D2SC04898A-s002 [file SC-013-D2SC04898A-s002.mol2]

# Mol2 file generated by Materials Studio
@<TRIPOS>MOLECULE
structure
28 33 0 0 0 
SMALL
USER_CHARGES


@<TRIPOS>ATOM
1 C16 10.4029 18.5023 61.096 C.2 0 **** 0
2 O10 10.653 17.3208 61.4871 O.co2 0 **** 0
3 O11 10.8654 19.6153 61.4933 O.co2 0 **** 0
4 O13 13.2377 20.7838 61.4939 O.co2 0 **** 0
5 C45 13.9708 15.8721 64.6112 C.2 0 **** 0
6 O27 12.7801 15.7372 64.2031 O.co2 0 **** 0
7 O28 14.8632 16.6902 64.218 O.co2 0 **** 0
8 O30 15.1239 19.449 64.2134 O.co2 0 **** 0
9 C1060 10.4038 18.4903 64.6024 C.2 0 **** 0
10 O622 10.6574 17.3119 64.205 O.co2 0 **** 0
11 O623 10.8658 19.6057 64.2115 O.co2 0 **** 0
12 O625 13.2444 20.7595 64.224 O.co2 0 **** 0
13 C1089 13.951 15.8677 61.05 C.2 0 **** 0
14 O639 12.7668 15.7322 61.4758 O.co2 0 **** 0
15 O640 14.8473 16.6891 61.4274 O.co2 0 **** 0
16 O642 15.0994 19.4492 61.4236 O.co2 0 **** 0
17 V 11.8625 16.7307 62.8423 Co 0 **** 0
18 O841 12.939 18.2613 62.835 O.3 0 **** 0
19 V 12.1621 19.9633 62.8543 Co 0 **** 0
20 V 14.7229 18.0933 62.8225 Cr.th 0 **** 0
21 C1399 14.3712 20.4269 61.0577 C.2 0 **** 0
22 C1407 14.3942 20.4094 64.6206 C.2 0 **** 0
23 H 9.66369 18.5715 60.2768 H 0 **** 0
24 H 14.2733 15.1816 65.4183 H 0 **** 0
25 H 9.66256 18.554 65.4201 H 0 **** 0
26 H 14.2438 15.1748 60.2414 H 0 **** 0
27 H 14.7821 21.054 60.2466 H 0 **** 0
28 H 14.82 21.0245 65.4332 H 0 **** 0
@<TRIPOS>BOND
1 2 1 1
2 3 1 2
3 6 5 1
4 7 5 2
5 10 9 1
6 11 9 2
7 14 13 1
8 15 13 2
9 17 14 1
10 17 2 1
11 17 6 1
12 17 10 1
13 18 17 1
14 19 18 1
15 19 3 1
16 19 4 1
17 19 12 1
18 19 11 1
19 20 16 1
20 20 18 1
21 20 15 1
22 20 8 1
23 20 7 1
24 21 4 2
25 21 16 1
26 22 12 2
27 22 8 1
28 1 23 1
29 5 24 1
30 9 25 1
31 13 26 1
32 21 27 1
33 22 28 1
