# Supplementary material for: Electrostatic potential-derived charge: a universal OER performance descriptor for MOFs
Source: Chem Sci. 2022 Oct 18;13(44):13160–71. doi: 10.1039/d2sc04898a (PMC9667949; doi:10.1039/d2sc04898a)
Supplement: SC-013-D2SC04898A-s003 [file SC-013-D2SC04898A-s003.mol2]

# Mol2 file generated by Materials Studio
@<TRIPOS>MOLECULE
structure
29 34 0 0 0 
SMALL
USER_CHARGES


@<TRIPOS>ATOM
1 C16 10.3989 18.4928 61.1063 C.2 0 **** 0
2 O10 10.6776 17.3174 61.4901 O.co2 0 **** 0
3 O11 10.8746 19.5979 61.5031 O.co2 0 **** 0
4 O13 13.2081 20.7377 61.4644 O.co2 0 **** 0
5 C45 13.9361 15.8894 64.643 C.2 0 **** 0
6 O27 12.762 15.7452 64.1842 O.co2 0 **** 0
7 O28 14.8582 16.6724 64.2798 O.co2 0 **** 0
8 O30 15.1178 19.4519 64.2924 O.co2 0 **** 0
9 C1060 10.4413 18.4873 64.6113 C.2 0 **** 0
10 O622 10.6979 17.314 64.2061 O.co2 0 **** 0
11 O623 10.9173 19.5941 64.2186 O.co2 0 **** 0
12 O625 13.2386 20.7625 64.1799 O.co2 0 **** 0
13 C1089 13.9262 15.9225 61.0047 C.2 0 **** 0
14 O639 12.7558 15.7669 61.4698 O.co2 0 **** 0
15 O640 14.8504 16.6998 61.3749 O.co2 0 **** 0
16 O642 15.1214 19.4741 61.4097 O.co2 0 **** 0
17 V 11.9161 16.7747 62.8374 Co 0 **** 0
18 O841 13.0604 18.2383 62.841 O.3 0 **** 0
19 V 12.2075 19.8992 62.841 Co 0 **** 0
20 V 14.9832 18.0768 62.8408 Cr.th 0 **** 0
21 C1399 14.3455 20.3939 61.0219 C.2 0 **** 0
22 C1407 14.3606 20.4006 64.6468 C.2 0 **** 0
23 H 9.63539 18.5603 60.3105 H 0 **** 0
24 H 14.1866 15.2185 65.485 H 0 **** 0
25 H 9.69763 18.5524 65.4258 H 0 **** 0
26 H 14.17 15.2689 60.1471 H 0 **** 0
27 H 14.7121 20.9986 60.1729 H 0 **** 0
28 H 14.7299 21.0138 65.4884 H 0 **** 0
29 O 16.5805 17.8899 62.8375 O.3 0 **** 0
@<TRIPOS>BOND
1 2 1 1
2 3 1 2
3 6 5 1
4 7 5 2
5 10 9 1
6 11 9 2
7 14 13 1
8 15 13 2
9 17 14 1
10 17 2 1
11 17 6 1
12 17 10 1
13 18 17 1
14 19 18 1
15 19 3 1
16 19 4 1
17 19 12 1
18 19 11 1
19 20 16 1
20 20 18 1
21 20 15 1
22 20 8 1
23 20 7 1
24 21 4 2
25 21 16 1
26 22 12 2
27 22 8 1
28 1 23 1
29 5 24 1
30 9 25 1
31 13 26 1
32 21 27 1
33 22 28 1
34 20 29 1
