# Supplementary material for: Electrostatic potential-derived charge: a universal OER performance descriptor for MOFs
Source: Chem Sci. 2022 Oct 18;13(44):13160–71. doi: 10.1039/d2sc04898a (PMC9667949; doi:10.1039/d2sc04898a)
Supplement: SC-013-D2SC04898A-s004 [file SC-013-D2SC04898A-s004.mol2]

# Mol2 file generated by Materials Studio
@<TRIPOS>MOLECULE
structure
30 35 0 0 0 
SMALL
USER_CHARGES


@<TRIPOS>ATOM
1 C16 10.4025 18.4609 61.1016 C.2 0 **** 0
2 O10 10.6981 17.2939 61.4991 O.co2 0 **** 0
3 O11 10.8578 19.5811 61.4826 O.co2 0 **** 0
4 O13 13.1935 20.7424 61.4003 O.co2 0 **** 0
5 C45 13.985 15.8502 64.6025 C.2 0 **** 0
6 O27 12.7662 15.7734 64.25 O.co2 0 **** 0
7 O28 14.9027 16.5971 64.1619 O.co2 0 **** 0
8 O30 15.0862 19.4091 64.3105 O.co2 0 **** 0
9 C1060 10.4444 18.5346 64.6052 C.2 0 **** 0
10 O622 10.6956 17.3536 64.2181 O.co2 0 **** 0
11 O623 10.9229 19.6349 64.1968 O.co2 0 **** 0
12 O625 13.2624 20.7914 64.1193 O.co2 0 **** 0
13 C1089 13.9009 15.9044 61.0038 C.2 0 **** 0
14 O639 12.767 15.7084 61.5447 O.co2 0 **** 0
15 O640 14.7964 16.7463 61.2918 O.co2 0 **** 0
16 O642 15.1475 19.5467 61.4588 O.co2 0 **** 0
17 V 11.9256 16.7736 62.8738 Co 0 **** 0
18 O841 13.0359 18.2547 62.8293 O.3 0 **** 0
19 V 12.2039 19.9177 62.8003 Co 0 **** 0
20 V 14.8932 18.0704 62.8108 Cr.th 0 **** 0
21 C1399 14.3677 20.4444 61.025 C.2 0 **** 0
22 C1407 14.3559 20.3909 64.6276 C.2 0 **** 0
23 H 9.6383 18.5069 60.3047 H 0 **** 0
24 H 14.2733 15.1557 65.412 H 0 **** 0
25 H 9.70566 18.6138 65.4229 H 0 **** 0
26 H 14.1269 15.2279 60.1595 H 0 **** 0
27 H 14.7592 21.0665 60.1998 H 0 **** 0
28 H 14.7166 21.0047 65.473 H 0 **** 0
29 O 16.7151 17.8964 62.7723 O.3 0 **** 0
30 H 17.1476 18.7052 62.44 H 0 **** 0
@<TRIPOS>BOND
1 2 1 1
2 3 1 2
3 6 5 1
4 7 5 2
5 10 9 1
6 11 9 2
7 14 13 1
8 15 13 2
9 17 14 1
10 17 2 1
11 17 6 1
12 17 10 1
13 18 17 1
14 19 18 1
15 19 3 1
16 19 4 1
17 19 12 1
18 19 11 1
19 20 16 1
20 20 18 1
21 20 15 1
22 20 8 1
23 20 7 1
24 21 4 2
25 21 16 1
26 22 12 2
27 22 8 1
28 1 23 1
29 5 24 1
30 9 25 1
31 13 26 1
32 21 27 1
33 22 28 1
34 20 29 1
35 29 30 1
