# Supplementary material for: Electrostatic potential-derived charge: a universal OER performance descriptor for MOFs
Source: Chem Sci. 2022 Oct 18;13(44):13160–71. doi: 10.1039/d2sc04898a (PMC9667949; doi:10.1039/d2sc04898a)
Supplement: SC-013-D2SC04898A-s005 [file SC-013-D2SC04898A-s005.mol2]

# Mol2 file generated by Materials Studio
@<TRIPOS>MOLECULE
structure
31 36 0 0 0 
SMALL
USER_CHARGES


@<TRIPOS>ATOM
1 C16 10.4575 18.5783 61.1235 C.2 0 **** 0
2 O10 10.7055 17.3854 61.4756 O.co2 0 **** 0
3 O11 10.9471 19.6674 61.5499 O.co2 0 **** 0
4 O13 13.3078 20.7906 61.5513 O.co2 0 **** 0
5 C45 13.966 15.8943 64.6131 C.2 0 **** 0
6 O27 12.8108 15.7133 64.1201 O.co2 0 **** 0
7 O28 14.8693 16.7141 64.2752 O.co2 0 **** 0
8 O30 15.284 19.498 64.0903 O.co2 0 **** 0
9 C1060 10.5082 18.4667 64.6334 C.2 0 **** 0
10 O622 10.7431 17.3016 64.1931 O.co2 0 **** 0
11 O623 10.9895 19.5813 64.266 O.co2 0 **** 0
12 O625 13.3533 20.7067 64.2754 O.co2 0 **** 0
13 C1089 13.9445 15.8204 61.0035 C.2 0 **** 0
14 O639 12.744 15.7525 61.4038 O.co2 0 **** 0
15 O640 14.8855 16.5649 61.4098 O.co2 0 **** 0
16 O642 15.0839 19.3667 61.2615 O.co2 0 **** 0
17 V 11.9331 16.7618 62.7969 Co 0 **** 0
18 O841 13.0837 18.2321 62.8134 O.3 0 **** 0
19 V 12.2758 19.9258 62.8994 Co 0 **** 0
20 V 14.9116 18.0271 62.752 Cr.th 0 **** 0
21 C1399 14.3665 20.373 60.9888 C.2 0 **** 0
22 C1407 14.5399 20.4132 64.5795 C.2 0 **** 0
23 H 9.70393 18.6824 60.3221 H 0 **** 0
24 H 14.2159 15.228 65.4587 H 0 **** 0
25 H 9.77586 18.5197 65.459 H 0 **** 0
26 H 14.2039 15.127 60.184 H 0 **** 0
27 H 14.7115 20.9916 60.1408 H 0 **** 0
28 H 14.9976 21.0293 65.3731 H 0 **** 0
29 O 16.7704 17.7892 62.6784 O.3 0 **** 0
30 O 17.6743 18.6865 63.2704 O.3 0 **** 0
31 H 17.0705 19.2793 63.7888 H 0 **** 0
@<TRIPOS>BOND
1 2 1 1
2 3 1 2
3 6 5 1
4 7 5 2
5 10 9 1
6 11 9 2
7 14 13 1
8 15 13 2
9 17 14 1
10 17 2 1
11 17 6 1
12 17 10 1
13 18 17 1
14 19 18 1
15 19 3 1
16 19 4 1
17 19 12 1
18 19 11 1
19 20 16 1
20 20 18 1
21 20 15 1
22 20 8 1
23 20 7 1
24 21 4 2
25 21 16 1
26 22 12 2
27 22 8 1
28 1 23 1
29 5 24 1
30 9 25 1
31 13 26 1
32 21 27 1
33 22 28 1
34 20 29 1
35 29 30 1
36 30 31 1
