# Supplementary material for: Electrostatic potential-derived charge: a universal OER performance descriptor for MOFs
Source: Chem Sci. 2022 Oct 18;13(44):13160–71. doi: 10.1039/d2sc04898a (PMC9667949; doi:10.1039/d2sc04898a)
Supplement: SC-013-D2SC04898A-s006 [file SC-013-D2SC04898A-s006.mol2]

# Mol2 file generated by Materials Studio
@<TRIPOS>MOLECULE
structure
28 33 0 0 0 
SMALL
USER_CHARGES


@<TRIPOS>ATOM
1 C16 10.3727 18.4984 61.1017 C.2 0 **** 0
2 O10 10.6299 17.3201 61.4954 O.co2 0 **** 0
3 O11 10.842 19.6086 61.4968 O.co2 0 **** 0
4 O13 13.2247 20.7062 61.4957 O.co2 0 **** 0
5 C45 13.9868 15.8722 64.6109 C.2 0 **** 0
6 O27 12.7801 15.7982 64.1835 O.co2 0 **** 0
7 O28 14.9237 16.6295 64.2645 O.co2 0 **** 0
8 O30 15.1872 19.4807 64.2704 O.co2 0 **** 0
9 C1060 10.3921 18.4929 64.6029 C.2 0 **** 0
10 O622 10.6453 17.3161 64.2023 O.co2 0 **** 0
11 O623 10.8574 19.6048 64.2077 O.co2 0 **** 0
12 O625 13.2375 20.7003 64.1895 O.co2 0 **** 0
13 C1089 13.9714 15.8868 61.0445 C.2 0 **** 0
14 O639 12.7684 15.8093 61.4817 O.co2 0 **** 0
15 O640 14.9127 16.6385 61.3915 O.co2 0 **** 0
16 O642 15.1754 19.4896 61.3993 O.co2 0 **** 0
17 V 11.8803 16.794 62.8408 Co 0 **** 0
18 O841 12.8696 18.2648 62.8393 O.3 0 **** 0
19 V 12.1676 19.8942 62.8451 Co 0 **** 0
20 V 14.8305 18.0778 62.8326 Cu 0 **** 0
21 C1399 14.3967 20.4119 61.0632 C.2 0 **** 0
22 C1407 14.4121 20.4039 64.6132 C.2 0 **** 0
23 H 9.62462 18.5662 60.2918 H 0 **** 0
24 H 14.203 15.1434 65.4163 H 0 **** 0
25 H 9.65213 18.558 65.4204 H 0 **** 0
26 H 14.1794 15.1669 60.2292 H 0 **** 0
27 H 14.7422 21.0988 60.2657 H 0 **** 0
28 H 14.7645 21.0895 65.4087 H 0 **** 0
@<TRIPOS>BOND
1 2 1 1
2 3 1 2
3 6 5 1
4 7 5 2
5 10 9 1
6 11 9 2
7 14 13 1
8 15 13 2
9 17 14 1
10 17 2 1
11 17 6 1
12 17 10 1
13 18 17 1
14 19 18 1
15 19 3 1
16 19 4 1
17 19 12 1
18 19 11 1
19 20 16 1
20 20 18 1
21 20 15 1
22 20 8 1
23 20 7 1
24 21 4 2
25 21 16 1
26 22 12 2
27 22 8 1
28 1 23 1
29 5 24 1
30 9 25 1
31 13 26 1
32 21 27 1
33 22 28 1
