# Supplementary material for: Electrostatic potential-derived charge: a universal OER performance descriptor for MOFs
Source: Chem Sci. 2022 Oct 18;13(44):13160–71. doi: 10.1039/d2sc04898a (PMC9667949; doi:10.1039/d2sc04898a)
Supplement: SC-013-D2SC04898A-s007 [file SC-013-D2SC04898A-s007.mol2]

# Mol2 file generated by Materials Studio
@<TRIPOS>MOLECULE
structure
29 34 0 0 0 
SMALL
USER_CHARGES


@<TRIPOS>ATOM
1 C16 10.3727 18.4984 61.1017 C.2 0 **** 0
2 O10 10.6596 17.3252 61.4881 O.co2 0 **** 0
3 O11 10.858 19.6001 61.4981 O.co2 0 **** 0
4 O13 13.2214 20.6894 61.5089 O.co2 0 **** 0
5 C45 13.9868 15.8722 64.6109 C.2 0 **** 0
6 O27 12.7807 15.8156 64.1674 O.co2 0 **** 0
7 O28 14.9394 16.6096 64.3095 O.co2 0 **** 0
8 O30 15.1934 19.4796 64.3378 O.co2 0 **** 0
9 C1060 10.3921 18.4929 64.6029 C.2 0 **** 0
10 O622 10.6669 17.3217 64.2023 O.co2 0 **** 0
11 O623 10.8803 19.5955 64.2118 O.co2 0 **** 0
12 O625 13.2433 20.6952 64.1587 O.co2 0 **** 0
13 C1089 13.9714 15.8868 61.0445 C.2 0 **** 0
14 O639 12.7745 15.8146 61.5107 O.co2 0 **** 0
15 O640 14.9199 16.6359 61.329 O.co2 0 **** 0
16 O642 15.1927 19.5049 61.3535 O.co2 0 **** 0
17 V 11.9311 16.8274 62.8411 Co 0 **** 0
18 O841 12.9915 18.2542 62.8382 O.3 0 **** 0
19 V 12.2102 19.8524 62.8442 Co 0 **** 0
20 V 15.0205 18.0608 62.8329 Cu 0 **** 0
21 C1399 14.3967 20.4119 61.0632 C.2 0 **** 0
22 C1407 14.4121 20.4039 64.6132 C.2 0 **** 0
23 H 9.60296 18.5661 60.3134 H 0 **** 0
24 H 14.162 15.1208 65.4086 H 0 **** 0
25 H 9.63149 18.5585 65.4002 H 0 **** 0
26 H 14.1407 15.1379 60.2435 H 0 **** 0
27 H 14.712 21.1294 60.2775 H 0 **** 0
28 H 14.7363 21.1263 65.391 H 0 **** 0
29 O 16.8653 17.894 62.8258 O.3 0 **** 0
@<TRIPOS>BOND
1 2 1 1
2 3 1 2
3 6 5 1
4 7 5 2
5 10 9 1
6 11 9 2
7 14 13 1
8 15 13 2
9 17 14 1
10 17 2 1
11 17 6 1
12 17 10 1
13 18 17 1
14 19 18 1
15 19 3 1
16 19 4 1
17 19 12 1
18 19 11 1
19 20 16 1
20 20 18 1
21 20 15 1
22 20 8 1
23 20 7 1
24 21 4 2
25 21 16 1
26 22 12 2
27 22 8 1
28 1 23 1
29 5 24 1
30 9 25 1
31 13 26 1
32 21 27 1
33 22 28 1
34 20 29 1
