# Supplementary material for: Electrostatic potential-derived charge: a universal OER performance descriptor for MOFs
Source: Chem Sci. 2022 Oct 18;13(44):13160–71. doi: 10.1039/d2sc04898a (PMC9667949; doi:10.1039/d2sc04898a)
Supplement: SC-013-D2SC04898A-s008 [file SC-013-D2SC04898A-s008.mol2]

# Mol2 file generated by Materials Studio
@<TRIPOS>MOLECULE
structure
30 35 0 0 0 
SMALL
USER_CHARGES


@<TRIPOS>ATOM
1 C16 10.3727 18.4984 61.1017 C.2 0 **** 0
2 O10 10.7534 17.3214 61.3973 O.co2 0 **** 0
3 O11 10.7725 19.5963 61.5924 O.co2 0 **** 0
4 O13 13.1643 20.5871 61.3801 O.co2 0 **** 0
5 C45 13.9868 15.8722 64.6109 C.2 0 **** 0
6 O27 12.7339 15.9191 64.3083 O.co2 0 **** 0
7 O28 14.9666 16.4491 64.1095 O.co2 0 **** 0
8 O30 15.0645 19.3546 64.5005 O.co2 0 **** 0
9 C1060 10.3921 18.4929 64.6029 C.2 0 **** 0
10 O622 10.5744 17.341 64.1078 O.co2 0 **** 0
11 O623 10.9787 19.5806 64.3029 O.co2 0 **** 0
12 O625 13.3295 20.7856 64.0228 O.co2 0 **** 0
13 C1089 13.9714 15.8868 61.0445 C.2 0 **** 0
14 O639 12.8561 15.6974 61.6672 O.co2 0 **** 0
15 O640 14.7783 16.8275 61.1142 O.co2 0 **** 0
16 O642 15.2672 19.6642 61.5516 O.co2 0 **** 0
17 V 11.938 16.8203 62.8525 Co 0 **** 0
18 O841 12.9942 18.2471 62.8443 O.3 0 **** 0
19 V 12.2182 19.849 62.8408 Co 0 **** 0
20 V 14.9743 18.0624 62.8298 Cu 0 **** 0
21 C1399 14.3967 20.4119 61.0632 C.2 0 **** 0
22 C1407 14.4121 20.4039 64.6132 C.2 0 **** 0
23 H 9.60037 18.5681 60.3163 H 0 **** 0
24 H 14.1804 15.1938 65.4659 H 0 **** 0
25 H 9.63111 18.5609 65.3995 H 0 **** 0
26 H 14.2011 15.0536 60.3497 H 0 **** 0
27 H 14.7008 21.0474 60.2074 H 0 **** 0
28 H 14.7736 21.163 65.3375 H 0 **** 0
29 O 16.8602 17.8588 62.8087 O.3 0 **** 0
30 H 17.1873 18.5505 62.2008 H 0 **** 0
@<TRIPOS>BOND
1 2 1 1
2 3 1 2
3 6 5 1
4 7 5 2
5 10 9 1
6 11 9 2
7 14 13 1
8 15 13 2
9 17 14 1
10 17 2 1
11 17 6 1
12 17 10 1
13 18 17 1
14 19 18 1
15 19 3 1
16 19 4 1
17 19 12 1
18 19 11 1
19 20 16 1
20 20 18 1
21 20 15 1
22 20 8 1
23 20 7 1
24 21 4 2
25 21 16 1
26 22 12 2
27 22 8 1
28 1 23 1
29 5 24 1
30 9 25 1
31 13 26 1
32 21 27 1
33 22 28 1
34 20 29 1
35 29 30 1
