# Supplementary material for: Electrostatic potential-derived charge: a universal OER performance descriptor for MOFs
Source: Chem Sci. 2022 Oct 18;13(44):13160–71. doi: 10.1039/d2sc04898a (PMC9667949; doi:10.1039/d2sc04898a)
Supplement: SC-013-D2SC04898A-s009 [file SC-013-D2SC04898A-s009.mol2]

# Mol2 file generated by Materials Studio
@<TRIPOS>MOLECULE
structure
31 36 0 0 0 
SMALL
USER_CHARGES


@<TRIPOS>ATOM
1 C16 10.3727 18.4984 61.1017 C.2 0 **** 0
2 O10 10.7204 17.3179 61.4161 O.co2 0 **** 0
3 O11 10.778 19.6011 61.5787 O.co2 0 **** 0
4 O13 13.184 20.6075 61.3971 O.co2 0 **** 0
5 C45 13.9868 15.8722 64.6109 C.2 0 **** 0
6 O27 12.7472 15.9054 64.2776 O.co2 0 **** 0
7 O28 14.9758 16.4717 64.1433 O.co2 0 **** 0
8 O30 15.1072 19.3833 64.4421 O.co2 0 **** 0
9 C1060 10.3921 18.4929 64.6029 C.2 0 **** 0
10 O622 10.5843 17.3361 64.1232 O.co2 0 **** 0
11 O623 10.9508 19.5896 64.2848 O.co2 0 **** 0
12 O625 13.3054 20.7632 64.0661 O.co2 0 **** 0
13 C1089 13.9714 15.8868 61.0445 C.2 0 **** 0
14 O639 12.8298 15.7217 61.6113 O.co2 0 **** 0
15 O640 14.8382 16.7676 61.2186 O.co2 0 **** 0
16 O642 15.2477 19.628 61.5583 O.co2 0 **** 0
17 V 11.9093 16.8074 62.8442 Co 0 **** 0
18 O841 12.9485 18.2493 62.8095 O.3 0 **** 0
19 V 12.1917 19.8666 62.8456 Co 0 **** 0
20 V 14.9154 18.036 62.8715 Cu 0 **** 0
21 C1399 14.3967 20.4119 61.0632 C.2 0 **** 0
22 C1407 14.4121 20.4039 64.6132 C.2 0 **** 0
23 H 9.61557 18.5706 60.3011 H 0 **** 0
24 H 14.1738 15.1845 65.4592 H 0 **** 0
25 H 9.64502 18.5574 65.4133 H 0 **** 0
26 H 14.1781 15.1063 60.2849 H 0 **** 0
27 H 14.7215 21.0402 60.2115 H 0 **** 0
28 H 14.7675 21.144 65.3593 H 0 **** 0
29 O 17.063 17.8559 62.7958 O.3 0 **** 0
30 O 17.6651 18.6734 61.904 O.3 0 **** 0
31 H 16.8997 19.2156 61.5333 H 0 **** 0
@<TRIPOS>BOND
1 2 1 1
2 3 1 2
3 6 5 1
4 7 5 2
5 10 9 1
6 11 9 2
7 14 13 1
8 15 13 2
9 17 14 1
10 17 2 1
11 17 6 1
12 17 10 1
13 18 17 1
14 19 18 1
15 19 3 1
16 19 4 1
17 19 12 1
18 19 11 1
19 20 16 1
20 20 18 1
21 20 15 1
22 20 8 1
23 20 7 1
24 21 4 2
25 21 16 1
26 22 12 2
27 22 8 1
28 1 23 1
29 5 24 1
30 9 25 1
31 13 26 1
32 21 27 1
33 22 28 1
34 20 29 1
35 29 30 1
36 30 31 1
