# Supplementary material for: Electrostatic potential-derived charge: a universal OER performance descriptor for MOFs
Source: Chem Sci. 2022 Oct 18;13(44):13160–71. doi: 10.1039/d2sc04898a (PMC9667949; doi:10.1039/d2sc04898a)
Supplement: SC-013-D2SC04898A-s010 [file SC-013-D2SC04898A-s010.mol2]

# Mol2 file generated by Materials Studio
@<TRIPOS>MOLECULE
structure
28 33 0 0 0 
SMALL
USER_CHARGES


@<TRIPOS>ATOM
1 C16 10.3894 18.4973 61.0958 C.2 0 **** 0.6
2 O10 10.6482 17.3188 61.4886 O.co2 0 **** -0.586
3 O11 10.8555 19.6091 61.4908 O.co2 0 **** -0.583
4 O13 13.2325 20.7452 61.4903 O.co2 0 **** -0.584
5 C45 13.9862 15.9175 64.5836 C.2 0 **** 0.584
6 O27 12.7816 15.778 64.2091 O.co2 0 **** -0.581
7 O28 14.8671 16.732 64.1687 O.co2 0 **** -0.604
8 O30 15.1088 19.3898 64.1862 O.co2 0 **** -0.609
9 C1060 10.3899 18.4976 64.6018 C.2 0 **** 0.6
10 O622 10.6476 17.3198 64.2066 O.co2 0 **** -0.586
11 O623 10.8594 19.6087 64.2091 O.co2 0 **** -0.584
12 O625 13.2447 20.7274 64.2082 O.co2 0 **** -0.585
13 C1089 13.9604 15.9203 61.0745 C.2 0 **** 0.582
14 O639 12.773 15.7625 61.4934 O.co2 0 **** -0.581
15 O640 14.8419 16.7512 61.4548 O.co2 0 **** -0.604
16 O642 15.0951 19.4067 61.472 O.co2 0 **** -0.606
17 V 11.8692 16.7647 62.8486 Co 0 **** 1.242
18 O841 12.9498 18.2598 62.8382 O.3 0 **** -0.757
19 V 12.1627 19.9284 62.8486 Co 0 **** 1.24
20 V 14.6818 18.098 62.8228 Fe 0 **** 1.411
21 C1399 14.3778 20.38 61.0845 C.2 0 **** 0.591
22 C1407 14.3944 20.3564 64.596 C.2 0 **** 0.591
23 H 9.64374 18.564 60.2828 H 0 **** 0.064
24 H 14.3119 15.2318 65.3852 H 0 **** 0.071
25 H 9.64277 18.5641 65.4133 H 0 **** 0.064
26 H 14.2692 15.2365 60.2647 H 0 **** 0.072
27 H 14.8106 20.9961 60.277 H 0 **** 0.069
28 H 14.8351 20.9598 65.4089 H 0 **** 0.07
@<TRIPOS>BOND
1 2 1 1
2 3 1 2
3 6 5 1
4 7 5 2
5 10 9 1
6 11 9 2
7 14 13 1
8 15 13 2
9 17 14 1
10 17 2 1
11 17 6 1
12 17 10 1
13 18 17 1
14 19 18 1
15 19 3 1
16 19 4 1
17 19 12 1
18 19 11 1
19 20 16 1
20 20 18 1
21 20 15 1
22 20 8 1
23 20 7 1
24 21 4 2
25 21 16 1
26 22 12 2
27 22 8 1
28 1 23 1
29 5 24 1
30 9 25 1
31 13 26 1
32 21 27 1
33 22 28 1
