# Supplementary material for: Electrostatic potential-derived charge: a universal OER performance descriptor for MOFs
Source: Chem Sci. 2022 Oct 18;13(44):13160–71. doi: 10.1039/d2sc04898a (PMC9667949; doi:10.1039/d2sc04898a)
Supplement: SC-013-D2SC04898A-s012 [file SC-013-D2SC04898A-s012.mol2]

# Mol2 file generated by Materials Studio
@<TRIPOS>MOLECULE
structure
30 35 0 0 0 
SMALL
USER_CHARGES


@<TRIPOS>ATOM
1 C16 10.4254 18.4741 61.1013 C.2 0 **** 0
2 O10 10.7695 17.2949 61.4159 O.co2 0 **** 0
3 O11 10.8203 19.579 61.5794 O.co2 0 **** 0
4 O13 13.1419 20.7183 61.4249 O.co2 0 **** 0
5 C45 13.923 15.8463 64.6499 C.2 0 **** 0
6 O27 12.7033 15.8098 64.266 O.co2 0 **** 0
7 O28 14.8805 16.5305 64.2196 O.co2 0 **** 0
8 O30 15.1001 19.4099 64.4021 O.co2 0 **** 0
9 C1060 10.4377 18.5084 64.6035 C.2 0 **** 0
10 O622 10.6243 17.3506 64.1238 O.co2 0 **** 0
11 O623 10.9896 19.6057 64.2889 O.co2 0 **** 0
12 O625 13.2975 20.7997 64.1124 O.co2 0 **** 0
13 C1089 13.9375 15.8818 61.0041 C.2 0 **** 0
14 O639 12.8113 15.6904 61.5801 O.co2 0 **** 0
15 O640 14.8232 16.7372 61.2398 O.co2 0 **** 0
16 O642 15.1466 19.6021 61.4304 O.co2 0 **** 0
17 V 11.9424 16.7879 62.8449 Co 0 **** 0
18 O841 13.0108 18.2529 62.8425 O.3 0 **** 0
19 V 12.2284 19.8896 62.8517 Co 0 **** 0
20 V 14.9969 18.0672 62.8241 Fe 0 **** 0
21 C1399 14.3267 20.456 61.0193 C.2 0 **** 0
22 C1407 14.384 20.4055 64.6615 C.2 0 **** 0
23 H 9.67424 18.5458 60.2945 H 0 **** 0
24 H 14.1367 15.1583 65.4896 H 0 **** 0
25 H 9.68795 18.5694 65.4125 H 0 **** 0
26 H 14.1362 15.1676 60.1831 H 0 **** 0
27 H 14.6504 21.0976 60.1782 H 0 **** 0
28 H 14.7227 21.0677 65.4804 H 0 **** 0
29 O 16.6383 17.9076 62.8107 O.3 0 **** 0
30 H 17.1565 18.8893 62.8107 H 0 **** 0
@<TRIPOS>BOND
1 2 1 1
2 3 1 2
3 6 5 1
4 7 5 2
5 10 9 1
6 11 9 2
7 14 13 1
8 15 13 2
9 17 14 1
10 17 2 1
11 17 6 1
12 17 10 1
13 18 17 1
14 19 18 1
15 19 3 1
16 19 4 1
17 19 12 1
18 19 11 1
19 20 16 1
20 20 18 1
21 20 15 1
22 20 8 1
23 20 7 1
24 21 4 2
25 21 16 1
26 22 12 2
27 22 8 1
28 1 23 1
29 5 24 1
30 9 25 1
31 13 26 1
32 21 27 1
33 22 28 1
34 20 29 1
35 29 30 1
