# Supplementary material for: Electrostatic potential-derived charge: a universal OER performance descriptor for MOFs
Source: Chem Sci. 2022 Oct 18;13(44):13160–71. doi: 10.1039/d2sc04898a (PMC9667949; doi:10.1039/d2sc04898a)
Supplement: SC-013-D2SC04898A-s013 [file SC-013-D2SC04898A-s013.mol2]

# Mol2 file generated by Materials Studio
@<TRIPOS>MOLECULE
structure
31 36 0 0 0 
SMALL
USER_CHARGES


@<TRIPOS>ATOM
1 C16 10.4776 18.5947 61.1104 C.2 0 **** 0
2 O10 10.704 17.4027 61.4769 O.co2 0 **** 0
3 O11 10.985 19.6777 61.532 O.co2 0 **** 0
4 O13 13.364 20.7624 61.5987 O.co2 0 **** 0
5 C45 13.9708 15.9044 64.5998 C.2 0 **** 0
6 O27 12.8123 15.719 64.1079 O.co2 0 **** 0
7 O28 14.8718 16.7298 64.2804 O.co2 0 **** 0
8 O30 15.2673 19.4474 64.1144 O.co2 0 **** 0
9 C1060 10.4824 18.4702 64.6213 C.2 0 **** 0
10 O622 10.7387 17.3034 64.2001 O.co2 0 **** 0
11 O623 10.961 19.5833 64.2463 O.co2 0 **** 0
12 O625 13.3392 20.6664 64.3112 O.co2 0 **** 0
13 C1089 13.959 15.8499 61.0494 C.2 0 **** 0
14 O639 12.7412 15.7777 61.4099 O.co2 0 **** 0
15 O640 14.8889 16.5904 61.4731 O.co2 0 **** 0
16 O642 15.1221 19.3027 61.3321 O.co2 0 **** 0
17 V 11.944 16.7863 62.7992 Co 0 **** 0
18 O841 13.1042 18.2221 62.8371 O.3 0 **** 0
19 V 12.2955 19.8944 62.912 Co 0 **** 0
20 V 14.8807 18.0265 62.7995 Fe 0 **** 0
21 C1399 14.4252 20.3196 61.0548 C.2 0 **** 0
22 C1407 14.5288 20.3614 64.6046 C.2 0 **** 0
23 H 9.73193 18.7058 60.303 H 0 **** 0
24 H 14.2245 15.2301 65.438 H 0 **** 0
25 H 9.73489 18.5271 65.4329 H 0 **** 0
26 H 14.2421 15.1542 60.2393 H 0 **** 0
27 H 14.7962 20.9274 60.21 H 0 **** 0
28 H 14.9947 20.9712 65.3983 H 0 **** 0
29 O 16.6902 17.7402 62.7306 O.3 0 **** 0
30 O 17.5591 18.8167 62.9797 O.3 0 **** 0
31 H 16.9971 19.4036 63.5478 H 0 **** 0
@<TRIPOS>BOND
1 2 1 1
2 3 1 2
3 6 5 1
4 7 5 2
5 10 9 1
6 11 9 2
7 14 13 1
8 15 13 2
9 17 14 1
10 17 2 1
11 17 6 1
12 17 10 1
13 18 17 1
14 19 18 1
15 19 3 1
16 19 4 1
17 19 12 1
18 19 11 1
19 20 16 1
20 20 18 1
21 20 15 1
22 20 8 1
23 20 7 1
24 21 4 2
25 21 16 1
26 22 12 2
27 22 8 1
28 1 23 1
29 5 24 1
30 9 25 1
31 13 26 1
32 21 27 1
33 22 28 1
34 20 29 1
35 29 30 1
36 30 31 1
