# Supplementary material for: Electrostatic potential-derived charge: a universal OER performance descriptor for MOFs
Source: Chem Sci. 2022 Oct 18;13(44):13160–71. doi: 10.1039/d2sc04898a (PMC9667949; doi:10.1039/d2sc04898a)
Supplement: SC-013-D2SC04898A-s014 [file SC-013-D2SC04898A-s014.mol2]

# Mol2 file generated by Materials Studio
@<TRIPOS>MOLECULE
structure
28 33 0 0 0 
SMALL
USER_CHARGES


@<TRIPOS>ATOM
1 C16 10.3966 18.504 61.0956 C.2 0 **** 0
2 O10 10.6487 17.3222 61.4831 O.co2 0 **** 0
3 O11 10.8501 19.6207 61.4961 O.co2 0 **** 0
4 O13 13.2451 20.7715 61.505 O.co2 0 **** 0
5 C45 13.9842 15.9149 64.6165 C.2 0 **** 0
6 O27 12.7925 15.7689 64.2261 O.co2 0 **** 0
7 O28 14.8896 16.7041 64.1803 O.co2 0 **** 0
8 O30 15.1423 19.422 64.1761 O.co2 0 **** 0
9 C1060 10.3762 18.4919 64.5965 C.2 0 **** 0
10 O622 10.636 17.314 64.2034 O.co2 0 **** 0
11 O623 10.837 19.6104 64.2101 O.co2 0 **** 0
12 O625 13.2479 20.7219 64.2439 O.co2 0 **** 0
13 C1089 13.9557 15.8874 61.0493 C.2 0 **** 0
14 O639 12.7799 15.736 61.4829 O.co2 0 **** 0
15 O640 14.8613 16.7041 61.4317 O.co2 0 **** 0
16 O642 15.1038 19.4217 61.4258 O.co2 0 **** 0
17 V 11.8666 16.7476 62.8474 Co 0 **** 0
18 O841 12.9383 18.2762 62.8343 O.3 0 **** 0
19 V 12.1402 19.9675 62.8619 Co 0 **** 0
20 V 14.723 18.0862 62.8066 Mn 0 **** 0
21 C1399 14.3685 20.4004 61.062 C.2 0 **** 0
22 C1407 14.3983 20.3608 64.6199 C.2 0 **** 0
23 H 9.66135 18.5738 60.2727 H 0 **** 0
24 H 14.2961 15.2664 65.4539 H 0 **** 0
25 H 9.6275 18.5555 65.4076 H 0 **** 0
26 H 14.2516 15.2176 60.2228 H 0 **** 0
27 H 14.7809 21.0114 60.2391 H 0 **** 0
28 H 14.8312 20.9425 65.4537 H 0 **** 0
@<TRIPOS>BOND
1 2 1 1
2 3 1 2
3 6 5 1
4 7 5 2
5 10 9 1
6 11 9 2
7 14 13 1
8 15 13 2
9 17 14 1
10 17 2 1
11 17 6 1
12 17 10 1
13 18 17 1
14 19 18 1
15 19 3 1
16 19 4 1
17 19 12 1
18 19 11 1
19 20 16 1
20 20 18 1
21 20 15 1
22 20 8 1
23 20 7 1
24 21 4 2
25 21 16 1
26 22 12 2
27 22 8 1
28 1 23 1
29 5 24 1
30 9 25 1
31 13 26 1
32 21 27 1
33 22 28 1
