# Supplementary material for: Electrostatic potential-derived charge: a universal OER performance descriptor for MOFs
Source: Chem Sci. 2022 Oct 18;13(44):13160–71. doi: 10.1039/d2sc04898a (PMC9667949; doi:10.1039/d2sc04898a)
Supplement: SC-013-D2SC04898A-s015 [file SC-013-D2SC04898A-s015.mol2]

# Mol2 file generated by Materials Studio
@<TRIPOS>MOLECULE
structure
29 34 0 0 0 
SMALL
USER_CHARGES


@<TRIPOS>ATOM
1 C16 10.3877 18.4973 61.1082 C.2 0 **** 0
2 O10 10.6701 17.3215 61.4881 O.co2 0 **** 0
3 O11 10.8629 19.6015 61.5076 O.co2 0 **** 0
4 O13 13.2081 20.7173 61.4655 O.co2 0 **** 0
5 C45 13.9451 15.9075 64.6304 C.2 0 **** 0
6 O27 12.7688 15.761 64.1759 O.co2 0 **** 0
7 O28 14.8685 16.6898 64.268 O.co2 0 **** 0
8 O30 15.123 19.4287 64.2825 O.co2 0 **** 0
9 C1060 10.4346 18.4877 64.6119 C.2 0 **** 0
10 O622 10.6897 17.3152 64.2033 O.co2 0 **** 0
11 O623 10.912 19.5948 64.2218 O.co2 0 **** 0
12 O625 13.2422 20.7464 64.1741 O.co2 0 **** 0
13 C1089 13.9396 15.9388 61.0173 C.2 0 **** 0
14 O639 12.7615 15.7884 61.4669 O.co2 0 **** 0
15 O640 14.8666 16.7082 61.3972 O.co2 0 **** 0
16 O642 15.1249 19.4485 61.4203 O.co2 0 **** 0
17 V 11.914 16.7853 62.834 Co 0 **** 0
18 O841 13.0464 18.2489 62.8414 O.3 0 **** 0
19 V 12.2017 19.8953 62.8417 Co 0 **** 0
20 V 14.9409 18.0725 62.8421 Mn 0 **** 0
21 C1399 14.3491 20.3669 61.0312 C.2 0 **** 0
22 C1407 14.3671 20.3779 64.6351 C.2 0 **** 0
23 H 9.62526 18.5665 60.3121 H 0 **** 0
24 H 14.2014 15.2351 65.4693 H 0 **** 0
25 H 9.69216 18.5526 65.4272 H 0 **** 0
26 H 14.1922 15.285 60.1629 H 0 **** 0
27 H 14.7217 20.9687 60.1828 H 0 **** 0
28 H 14.7422 20.9906 65.4746 H 0 **** 0
29 O 16.568 17.914 62.8414 O.3 0 **** 0
@<TRIPOS>BOND
1 2 1 1
2 3 1 2
3 6 5 1
4 7 5 2
5 10 9 1
6 11 9 2
7 14 13 1
8 15 13 2
9 17 14 1
10 17 2 1
11 17 6 1
12 17 10 1
13 18 17 1
14 19 18 1
15 19 3 1
16 19 4 1
17 19 12 1
18 19 11 1
19 20 16 1
20 20 18 1
21 20 15 1
22 20 8 1
23 20 7 1
24 21 4 2
25 21 16 1
26 22 12 2
27 22 8 1
28 1 23 1
29 5 24 1
30 9 25 1
31 13 26 1
32 21 27 1
33 22 28 1
34 20 29 1
