# Supplementary material for: Electrostatic potential-derived charge: a universal OER performance descriptor for MOFs
Source: Chem Sci. 2022 Oct 18;13(44):13160–71. doi: 10.1039/d2sc04898a (PMC9667949; doi:10.1039/d2sc04898a)
Supplement: SC-013-D2SC04898A-s016 [file SC-013-D2SC04898A-s016.mol2]

# Mol2 file generated by Materials Studio
@<TRIPOS>MOLECULE
structure
30 35 0 0 0 
SMALL
USER_CHARGES


@<TRIPOS>ATOM
1 C16 10.4033 18.4864 61.0971 C.2 0 **** 0
2 O10 10.6995 17.3124 61.474 O.co2 0 **** 0
3 O11 10.8537 19.5999 61.5023 O.co2 0 **** 0
4 O13 13.1921 20.7578 61.4614 O.co2 0 **** 0
5 C45 13.9776 15.9314 64.6346 C.2 0 **** 0
6 O27 12.801 15.7716 64.1917 O.co2 0 **** 0
7 O28 14.891 16.7234 64.2573 O.co2 0 **** 0
8 O30 15.0898 19.463 64.3117 O.co2 0 **** 0
9 C1060 10.4292 18.4795 64.6003 C.2 0 **** 0
10 O622 10.6929 17.3094 64.1885 O.co2 0 **** 0
11 O623 10.8932 19.5959 64.2174 O.co2 0 **** 0
12 O625 13.2175 20.7902 64.1832 O.co2 0 **** 0
13 C1089 13.9868 15.982 61.0117 C.2 0 **** 0
14 O639 12.8225 15.793 61.4702 O.co2 0 **** 0
15 O640 14.8912 16.788 61.3886 O.co2 0 **** 0
16 O642 15.1182 19.5073 61.4455 O.co2 0 **** 0
17 V 11.9283 16.7737 62.8334 Co 0 **** 0
18 O841 13.031 18.2766 62.8584 O.3 0 **** 0
19 V 12.1765 19.9343 62.8423 Co 0 **** 0
20 V 14.8951 18.1271 62.8621 Mn 0 **** 0
21 C1399 14.3365 20.4204 61.04 C.2 0 **** 0
22 C1407 14.3313 20.4155 64.659 C.2 0 **** 0
23 H 9.64209 18.5454 60.2982 H 0 **** 0
24 H 14.2522 15.2668 65.4737 H 0 **** 0
25 H 9.68334 18.5334 65.4139 H 0 **** 0
26 H 14.2603 15.3388 60.1557 H 0 **** 0
27 H 14.7166 21.0212 60.1942 H 0 **** 0
28 H 14.701 21.0221 65.5054 H 0 **** 0
29 O 16.7223 17.9847 62.8708 O.3 0 **** 0
30 H 17.0579 18.0058 61.9551 H 0 **** 0
@<TRIPOS>BOND
1 2 1 1
2 3 1 2
3 6 5 1
4 7 5 2
5 10 9 1
6 11 9 2
7 14 13 1
8 15 13 2
9 17 14 1
10 17 2 1
11 17 6 1
12 17 10 1
13 18 17 1
14 19 18 1
15 19 3 1
16 19 4 1
17 19 12 1
18 19 11 1
19 20 16 1
20 20 18 1
21 20 15 1
22 20 8 1
23 20 7 1
24 21 4 2
25 21 16 1
26 22 12 2
27 22 8 1
28 1 23 1
29 5 24 1
30 9 25 1
31 13 26 1
32 21 27 1
33 22 28 1
34 20 29 1
35 29 30 1
