# Supplementary material for: Electrostatic potential-derived charge: a universal OER performance descriptor for MOFs
Source: Chem Sci. 2022 Oct 18;13(44):13160–71. doi: 10.1039/d2sc04898a (PMC9667949; doi:10.1039/d2sc04898a)
Supplement: SC-013-D2SC04898A-s017 [file SC-013-D2SC04898A-s017.mol2]

# Mol2 file generated by Materials Studio
@<TRIPOS>MOLECULE
structure
31 36 0 0 0 
SMALL
USER_CHARGES


@<TRIPOS>ATOM
1 C16 10.4414 18.5728 61.1221 C.2 0 **** 0
2 O10 10.7042 17.3856 61.4809 O.co2 0 **** 0
3 O11 10.9283 19.6677 61.5354 O.co2 0 **** 0
4 O13 13.3102 20.7393 61.5113 O.co2 0 **** 0
5 C45 13.9742 15.8762 64.5954 C.2 0 **** 0
6 O27 12.8029 15.7234 64.1373 O.co2 0 **** 0
7 O28 14.9011 16.6591 64.2227 O.co2 0 **** 0
8 O30 15.2597 19.4223 64.1373 O.co2 0 **** 0
9 C1060 10.4956 18.5018 64.6268 C.2 0 **** 0
10 O622 10.7387 17.3328 64.2024 O.co2 0 **** 0
11 O623 10.9682 19.6166 64.2482 O.co2 0 **** 0
12 O625 13.3626 20.7094 64.2446 O.co2 0 **** 0
13 C1089 13.9514 15.8643 61.009 C.2 0 **** 0
14 O639 12.7572 15.7808 61.4149 O.co2 0 **** 0
15 O640 14.8973 16.6059 61.423 O.co2 0 **** 0
16 O642 15.1182 19.3285 61.3242 O.co2 0 **** 0
17 V 11.9432 16.7927 62.8087 Co 0 **** 0
18 O841 13.1188 18.2498 62.9043 O.3 0 **** 0
19 V 12.2613 19.9303 62.8765 Co 0 **** 0
20 V 14.9072 18.0077 62.7737 Mn 0 **** 0
21 C1399 14.39 20.3161 61.0018 C.2 0 **** 0
22 C1407 14.5187 20.3589 64.596 C.2 0 **** 0
23 H 9.67776 18.6649 60.3289 H 0 **** 0
24 H 14.2329 15.2188 65.4451 H 0 **** 0
25 H 9.76055 18.5595 65.45 H 0 **** 0
26 H 14.2183 15.1926 60.1745 H 0 **** 0
27 H 14.7635 20.908 60.1468 H 0 **** 0
28 H 14.9687 20.9458 65.4171 H 0 **** 0
29 O 16.76 17.7876 62.7143 O.3 0 **** 0
30 O 17.6332 18.8251 63.1179 O.3 0 **** 0
31 H 17.0692 19.3242 63.7599 H 0 **** 0
@<TRIPOS>BOND
1 2 1 1
2 3 1 2
3 6 5 1
4 7 5 2
5 10 9 1
6 11 9 2
7 14 13 1
8 15 13 2
9 17 14 1
10 17 2 1
11 17 6 1
12 17 10 1
13 18 17 1
14 19 18 1
15 19 3 1
16 19 4 1
17 19 12 1
18 19 11 1
19 20 16 1
20 20 18 1
21 20 15 1
22 20 8 1
23 20 7 1
24 21 4 2
25 21 16 1
26 22 12 2
27 22 8 1
28 1 23 1
29 5 24 1
30 9 25 1
31 13 26 1
32 21 27 1
33 22 28 1
34 20 29 1
35 29 30 1
36 30 31 1
