# Supplementary material for: Electrostatic potential-derived charge: a universal OER performance descriptor for MOFs
Source: Chem Sci. 2022 Oct 18;13(44):13160–71. doi: 10.1039/d2sc04898a (PMC9667949; doi:10.1039/d2sc04898a)
Supplement: SC-013-D2SC04898A-s018 [file SC-013-D2SC04898A-s018.mol2]

# Mol2 file generated by Materials Studio
@<TRIPOS>MOLECULE
structure
28 33 0 0 0 
SMALL
USER_CHARGES


@<TRIPOS>ATOM
1 C16 10.3821 18.4967 61.1003 C.2 0 **** 0
2 O10 10.6389 17.3182 61.4943 O.co2 0 **** 0
3 O11 10.8509 19.6076 61.4943 O.co2 0 **** 0
4 O13 13.2288 20.726 61.493 O.co2 0 **** 0
5 C45 13.9854 15.8858 64.6039 C.2 0 **** 0
6 O27 12.7797 15.7788 64.1895 O.co2 0 **** 0
7 O28 14.8985 16.6667 64.2339 O.co2 0 **** 0
8 O30 15.1553 19.4492 64.2455 O.co2 0 **** 0
9 C1060 10.396 18.4927 64.6014 C.2 0 **** 0
10 O622 10.6499 17.3148 64.2037 O.co2 0 **** 0
11 O623 10.8618 19.6043 64.2057 O.co2 0 **** 0
12 O625 13.241 20.7199 64.1914 O.co2 0 **** 0
13 C1089 13.9653 15.8971 61.0518 C.2 0 **** 0
14 O639 12.7677 15.7816 61.487 O.co2 0 **** 0
15 O640 14.881 16.681 61.4093 O.co2 0 **** 0
16 O642 15.1464 19.4614 61.4249 O.co2 0 **** 0
17 V 11.8853 16.7807 62.8431 Co 0 **** 0
18 O841 12.8997 18.2601 62.8412 O.3 0 **** 0
19 V 12.1768 19.9028 62.845 Co 0 **** 0
20 V 14.7457 18.0883 62.83 Ni 0 **** 0
21 C1399 14.3938 20.4043 61.0716 C.2 0 **** 0
22 C1407 14.4064 20.3921 64.6068 C.2 0 **** 0
23 H 9.63469 18.564 60.2893 H 0 **** 0
24 H 14.2385 15.1733 65.4118 H 0 **** 0
25 H 9.65469 18.559 65.418 H 0 **** 0
26 H 14.2075 15.1895 60.2365 H 0 **** 0
27 H 14.7708 21.072 60.2739 H 0 **** 0
28 H 14.788 21.0536 65.4075 H 0 **** 0
@<TRIPOS>BOND
1 2 1 1
2 3 1 2
3 6 5 1
4 7 5 2
5 10 9 1
6 11 9 2
7 14 13 1
8 15 13 2
9 17 14 1
10 17 2 1
11 17 6 1
12 17 10 1
13 18 17 1
14 19 18 1
15 19 3 1
16 19 4 1
17 19 12 1
18 19 11 1
19 20 16 1
20 20 18 1
21 20 15 1
22 20 8 1
23 20 7 1
24 21 4 2
25 21 16 1
26 22 12 2
27 22 8 1
28 1 23 1
29 5 24 1
30 9 25 1
31 13 26 1
32 21 27 1
33 22 28 1
