# Supplementary material for: Electrostatic potential-derived charge: a universal OER performance descriptor for MOFs
Source: Chem Sci. 2022 Oct 18;13(44):13160–71. doi: 10.1039/d2sc04898a (PMC9667949; doi:10.1039/d2sc04898a)
Supplement: SC-013-D2SC04898A-s019 [file SC-013-D2SC04898A-s019.mol2]

# Mol2 file generated by Materials Studio
@<TRIPOS>MOLECULE
structure
29 34 0 0 0 
SMALL
USER_CHARGES


@<TRIPOS>ATOM
1 C16 10.4191 18.4693 61.1023 C.2 0 **** 0
2 O10 10.7644 17.2922 61.4219 O.co2 0 **** 0
3 O11 10.8179 19.5755 61.5741 O.co2 0 **** 0
4 O13 13.1427 20.6991 61.416 O.co2 0 **** 0
5 C45 13.9326 15.8532 64.6365 C.2 0 **** 0
6 O27 12.7063 15.8226 64.2696 O.co2 0 **** 0
7 O28 14.8871 16.5405 64.2085 O.co2 0 **** 0
8 O30 15.0868 19.372 64.4115 O.co2 0 **** 0
9 C1060 10.4375 18.5155 64.6053 C.2 0 **** 0
10 O622 10.6256 17.3555 64.1308 O.co2 0 **** 0
11 O623 10.9896 19.6108 64.2846 O.co2 0 **** 0
12 O625 13.3052 20.7884 64.0955 O.co2 0 **** 0
13 C1089 13.9474 15.9073 61.0168 C.2 0 **** 0
14 O639 12.8199 15.7073 61.5885 O.co2 0 **** 0
15 O640 14.8252 16.7727 61.2431 O.co2 0 **** 0
16 O642 15.1515 19.5844 61.4398 O.co2 0 **** 0
17 V 11.9329 16.7933 62.851 Co 0 **** 0
18 O841 13.0024 18.2537 62.8423 O.3 0 **** 0
19 V 12.2183 19.8865 62.8441 Co 0 **** 0
20 V 14.9056 18.0759 62.8287 Ni 0 **** 0
21 C1399 14.3351 20.4391 61.0273 C.2 0 **** 0
22 C1407 14.3862 20.3833 64.6491 C.2 0 **** 0
23 H 9.66467 18.5383 60.2986 H 0 **** 0
24 H 14.1585 15.1544 65.465 H 0 **** 0
25 H 9.68756 18.5795 65.4136 H 0 **** 0
26 H 14.159 15.1908 60.2002 H 0 **** 0
27 H 14.6723 21.0851 60.1941 H 0 **** 0
28 H 14.7384 21.0509 65.4588 H 0 **** 0
29 O 16.6479 17.9148 62.8171 O.3 0 **** 0
@<TRIPOS>BOND
1 2 1 1
2 3 1 2
3 6 5 1
4 7 5 2
5 10 9 1
6 11 9 2
7 14 13 1
8 15 13 2
9 17 14 1
10 17 2 1
11 17 6 1
12 17 10 1
13 18 17 1
14 19 18 1
15 19 3 1
16 19 4 1
17 19 12 1
18 19 11 1
19 20 16 1
20 20 18 1
21 20 15 1
22 20 8 1
23 20 7 1
24 21 4 2
25 21 16 1
26 22 12 2
27 22 8 1
28 1 23 1
29 5 24 1
30 9 25 1
31 13 26 1
32 21 27 1
33 22 28 1
34 20 29 1
