# Supplementary material for: Electrostatic potential-derived charge: a universal OER performance descriptor for MOFs
Source: Chem Sci. 2022 Oct 18;13(44):13160–71. doi: 10.1039/d2sc04898a (PMC9667949; doi:10.1039/d2sc04898a)
Supplement: SC-013-D2SC04898A-s020 [file SC-013-D2SC04898A-s020.mol2]

# Mol2 file generated by Materials Studio
@<TRIPOS>MOLECULE
structure
30 35 0 0 0 
SMALL
USER_CHARGES


@<TRIPOS>ATOM
1 C16 10.414 18.4388 61.0979 C.2 0 **** 0
2 O10 10.7294 17.271 61.4765 O.co2 0 **** 0
3 O11 10.8496 19.5584 61.502 O.co2 0 **** 0
4 O13 13.1813 20.7014 61.3811 O.co2 0 **** 0
5 C45 13.9818 15.8506 64.6074 C.2 0 **** 0
6 O27 12.745 15.8045 64.275 O.co2 0 **** 0
7 O28 14.9111 16.5578 64.1603 O.co2 0 **** 0
8 O30 15.0716 19.37 64.3897 O.co2 0 **** 0
9 C1060 10.4548 18.5416 64.6062 C.2 0 **** 0
10 O622 10.6726 17.3637 64.193 O.co2 0 **** 0
11 O623 10.9594 19.6369 64.2146 O.co2 0 **** 0
12 O625 13.2926 20.7924 64.0703 O.co2 0 **** 0
13 C1089 13.9217 15.934 61.0013 C.2 0 **** 0
14 O639 12.8116 15.7038 61.5977 O.co2 0 **** 0
15 O640 14.7826 16.8198 61.2091 O.co2 0 **** 0
16 O642 15.1919 19.6034 61.4845 O.co2 0 **** 0
17 V 11.9426 16.784 62.8794 Co 0 **** 0
18 O841 13.0044 18.2485 62.8399 O.3 0 **** 0
19 V 12.2239 19.8896 62.7972 Co 0 **** 0
20 V 14.8615 18.0843 62.8145 Ni 0 **** 0
21 C1399 14.3875 20.4599 61.0408 C.2 0 **** 0
22 C1407 14.3674 20.3785 64.6309 C.2 0 **** 0
23 H 9.65184 18.4865 60.2997 H 0 **** 0
24 H 14.2427 15.1462 65.4204 H 0 **** 0
25 H 9.71893 18.6261 65.4255 H 0 **** 0
26 H 14.1306 15.2234 60.1789 H 0 **** 0
27 H 14.7583 21.1142 60.2292 H 0 **** 0
28 H 14.7109 21.0364 65.4522 H 0 **** 0
29 O 16.6909 17.8744 62.7993 O.3 0 **** 0
30 H 17.0316 18.6575 62.3237 H 0 **** 0
@<TRIPOS>BOND
1 2 1 1
2 3 1 2
3 6 5 1
4 7 5 2
5 10 9 1
6 11 9 2
7 14 13 1
8 15 13 2
9 17 14 1
10 17 2 1
11 17 6 1
12 17 10 1
13 18 17 1
14 19 18 1
15 19 3 1
16 19 4 1
17 19 12 1
18 19 11 1
19 20 16 1
20 20 18 1
21 20 15 1
22 20 8 1
23 20 7 1
24 21 4 2
25 21 16 1
26 22 12 2
27 22 8 1
28 1 23 1
29 5 24 1
30 9 25 1
31 13 26 1
32 21 27 1
33 22 28 1
34 20 29 1
35 29 30 1
