# Supplementary material for: Electrostatic potential-derived charge: a universal OER performance descriptor for MOFs
Source: Chem Sci. 2022 Oct 18;13(44):13160–71. doi: 10.1039/d2sc04898a (PMC9667949; doi:10.1039/d2sc04898a)
Supplement: SC-013-D2SC04898A-s021 [file SC-013-D2SC04898A-s021.mol2]

# Mol2 file generated by Materials Studio
@<TRIPOS>MOLECULE
structure
31 36 0 0 0 
SMALL
USER_CHARGES


@<TRIPOS>ATOM
1 C16 10.4712 18.5684 61.1221 C.2 0 **** 0
2 O10 10.7123 17.3813 61.4927 O.co2 0 **** 0
3 O11 10.9741 19.6571 61.5346 O.co2 0 **** 0
4 O13 13.3142 20.7744 61.5703 O.co2 0 **** 0
5 C45 14.0139 15.8957 64.5976 C.2 0 **** 0
6 O27 12.8334 15.7428 64.1238 O.co2 0 **** 0
7 O28 14.9191 16.6987 64.2706 O.co2 0 **** 0
8 O30 15.3093 19.5566 64.0858 O.co2 0 **** 0
9 C1060 10.4985 18.4771 64.6295 C.2 0 **** 0
10 O622 10.7456 17.3077 64.2092 O.co2 0 **** 0
11 O623 10.9714 19.5898 64.2464 O.co2 0 **** 0
12 O625 13.3412 20.6938 64.2697 O.co2 0 **** 0
13 C1089 13.941 15.8152 60.9905 C.2 0 **** 0
14 O639 12.7395 15.7775 61.4308 O.co2 0 **** 0
15 O640 14.8956 16.5493 61.3349 O.co2 0 **** 0
16 O642 15.0862 19.3672 61.1867 O.co2 0 **** 0
17 V 11.9577 16.7934 62.8143 Co 0 **** 0
18 O841 13.0343 18.2403 62.9259 O.3 0 **** 0
19 V 12.2888 19.8955 62.8926 Co 0 **** 0
20 V 14.9057 18.0301 62.7095 Ni 0 **** 0
21 C1399 14.3777 20.3792 60.976 C.2 0 **** 0
22 C1407 14.5474 20.4405 64.5726 C.2 0 **** 0
23 H 9.71607 18.6703 60.323 H 0 **** 0
24 H 14.2443 15.1938 65.4226 H 0 **** 0
25 H 9.76028 18.5369 65.4494 H 0 **** 0
26 H 14.136 15.0863 60.1817 H 0 **** 0
27 H 14.6995 21.0556 60.1612 H 0 **** 0
28 H 14.9648 21.0855 65.3683 H 0 **** 0
29 O 16.8582 17.7793 62.6301 O.3 0 **** 0
30 O 17.6294 18.6391 63.3676 O.3 0 **** 0
31 H 16.9478 19.1899 63.8606 H 0 **** 0
@<TRIPOS>BOND
1 2 1 1
2 3 1 2
3 6 5 1
4 7 5 2
5 10 9 1
6 11 9 2
7 14 13 1
8 15 13 2
9 17 14 1
10 17 2 1
11 17 6 1
12 17 10 1
13 18 17 1
14 19 18 1
15 19 3 1
16 19 4 1
17 19 12 1
18 19 11 1
19 20 16 1
20 20 18 1
21 20 15 1
22 20 8 1
23 20 7 1
24 21 4 2
25 21 16 1
26 22 12 2
27 22 8 1
28 1 23 1
29 5 24 1
30 9 25 1
31 13 26 1
32 21 27 1
33 22 28 1
34 20 29 1
35 29 30 1
36 30 31 1
