# Supplementary material for: Electrostatic potential-derived charge: a universal OER performance descriptor for MOFs
Source: Chem Sci. 2022 Oct 18;13(44):13160–71. doi: 10.1039/d2sc04898a (PMC9667949; doi:10.1039/d2sc04898a)
Supplement: SC-013-D2SC04898A-s022 [file SC-013-D2SC04898A-s022.mol2]

# Mol2 file generated by Materials Studio
@<TRIPOS>MOLECULE
structure
28 33 0 0 0 
SMALL
USER_CHARGES


@<TRIPOS>ATOM
1 C16 10.4027 18.5002 61.0987 C.2 0 **** 0
2 O10 10.6526 17.3171 61.4864 O.co2 0 **** 0
3 O11 10.8646 19.6166 61.4892 O.co2 0 **** 0
4 O13 13.2442 20.821 61.4832 O.co2 0 **** 0
5 C45 13.9722 15.8283 64.6048 C.2 0 **** 0
6 O27 12.7793 15.6915 64.2043 O.co2 0 **** 0
7 O28 14.8496 16.6709 64.2185 O.co2 0 **** 0
8 O30 15.1095 19.466 64.2216 O.co2 0 **** 0
9 C1060 10.4099 18.4921 64.6012 C.2 0 **** 0
10 O622 10.6615 17.3105 64.2101 O.co2 0 **** 0
11 O623 10.8688 19.61 64.2117 O.co2 0 **** 0
12 O625 13.2516 20.8063 64.2194 O.co2 0 **** 0
13 C1089 13.9511 15.8328 61.053 C.2 0 **** 0
14 O639 12.7652 15.6918 61.4722 O.co2 0 **** 0
15 O640 14.8324 16.6761 61.4285 O.co2 0 **** 0
16 O642 15.0938 19.4699 61.4322 O.co2 0 **** 0
17 V 11.8493 16.6931 62.8431 Co 0 **** 0
18 O841 12.9606 18.26 62.8386 O.3 0 **** 0
19 V 12.1553 20.0022 62.8498 Co 0 **** 0
20 V 14.6402 18.1019 62.8275 V 0 **** 0
21 C1399 14.3827 20.4629 61.0617 C.2 0 **** 0
22 C1407 14.3991 20.45 64.617 C.2 0 **** 0
23 H 9.65957 18.5681 60.2826 H 0 **** 0
24 H 14.2921 15.1262 65.3943 H 0 **** 0
25 H 9.66858 18.557 65.4191 H 0 **** 0
26 H 14.2603 15.1338 60.2565 H 0 **** 0
27 H 14.8138 21.0929 60.2644 H 0 **** 0
28 H 14.8401 21.0723 65.4148 H 0 **** 0
@<TRIPOS>BOND
1 2 1 1
2 3 1 2
3 6 5 1
4 7 5 2
5 10 9 1
6 11 9 2
7 14 13 1
8 15 13 2
9 17 14 1
10 17 2 1
11 17 6 1
12 17 10 1
13 18 17 1
14 19 18 1
15 19 3 1
16 19 4 1
17 19 12 1
18 19 11 1
19 20 16 1
20 20 18 1
21 20 15 1
22 20 8 1
23 20 7 1
24 21 4 2
25 21 16 1
26 22 12 2
27 22 8 1
28 1 23 1
29 5 24 1
30 9 25 1
31 13 26 1
32 21 27 1
33 22 28 1
