# Supplementary material for: Electrostatic potential-derived charge: a universal OER performance descriptor for MOFs
Source: Chem Sci. 2022 Oct 18;13(44):13160–71. doi: 10.1039/d2sc04898a (PMC9667949; doi:10.1039/d2sc04898a)
Supplement: SC-013-D2SC04898A-s023 [file SC-013-D2SC04898A-s023.mol2]

# Mol2 file generated by Materials Studio
@<TRIPOS>MOLECULE
structure
29 34 0 0 0 
SMALL
USER_CHARGES


@<TRIPOS>ATOM
1 C16 10.3739 18.4911 61.1095 C.2 0 **** 0
2 O10 10.6563 17.3152 61.4898 O.co2 0 **** 0
3 O11 10.8427 19.5986 61.509 O.co2 0 **** 0
4 O13 13.1857 20.7093 61.4425 O.co2 0 **** 0
5 C45 13.9323 15.8772 64.6384 C.2 0 **** 0
6 O27 12.7472 15.7657 64.1916 O.co2 0 **** 0
7 O28 14.8636 16.6376 64.2602 O.co2 0 **** 0
8 O30 15.1159 19.451 64.3084 O.co2 0 **** 0
9 C1060 10.4289 18.4947 64.6119 C.2 0 **** 0
10 O622 10.6725 17.3208 64.1997 O.co2 0 **** 0
11 O623 10.9056 19.6019 64.2196 O.co2 0 **** 0
12 O625 13.2359 20.7516 64.1626 O.co2 0 **** 0
13 C1089 13.9274 15.9219 61.0061 C.2 0 **** 0
14 O639 12.7525 15.7833 61.4725 O.co2 0 **** 0
15 O640 14.8543 16.6928 61.3755 O.co2 0 **** 0
16 O642 15.1368 19.5084 61.4376 O.co2 0 **** 0
17 V 11.9062 16.7887 62.8376 Co 0 **** 0
18 O841 12.9876 18.2518 62.8373 O.3 0 **** 0
19 V 12.1943 19.8901 62.8338 Co 0 **** 0
20 V 15.1556 18.0549 62.8437 V 0 **** 0
21 C1399 14.3461 20.399 61.0238 C.2 0 **** 0
22 C1407 14.3583 20.4005 64.6459 C.2 0 **** 0
23 H 9.61082 18.5573 60.3131 H 0 **** 0
24 H 14.1682 15.1973 65.4775 H 0 **** 0
25 H 9.69327 18.5614 65.4335 H 0 **** 0
26 H 14.1571 15.2587 60.1521 H 0 **** 0
27 H 14.7013 21.0122 60.1759 H 0 **** 0
28 H 14.7082 21.0313 65.4827 H 0 **** 0
29 O 16.7493 17.8875 62.843 O.3 0 **** 0
@<TRIPOS>BOND
1 2 1 1
2 3 1 2
3 6 5 1
4 7 5 2
5 10 9 1
6 11 9 2
7 14 13 1
8 15 13 2
9 17 14 1
10 17 2 1
11 17 6 1
12 17 10 1
13 18 17 1
14 19 18 1
15 19 3 1
16 19 4 1
17 19 12 1
18 19 11 1
19 20 16 1
20 20 18 1
21 20 15 1
22 20 8 1
23 20 7 1
24 21 4 2
25 21 16 1
26 22 12 2
27 22 8 1
28 1 23 1
29 5 24 1
30 9 25 1
31 13 26 1
32 21 27 1
33 22 28 1
34 20 29 1
