# Supplementary material for: Electrostatic potential-derived charge: a universal OER performance descriptor for MOFs
Source: Chem Sci. 2022 Oct 18;13(44):13160–71. doi: 10.1039/d2sc04898a (PMC9667949; doi:10.1039/d2sc04898a)
Supplement: SC-013-D2SC04898A-s024 [file SC-013-D2SC04898A-s024.mol2]

# Mol2 file generated by Materials Studio
@<TRIPOS>MOLECULE
structure
30 35 0 0 0 
SMALL
USER_CHARGES


@<TRIPOS>ATOM
1 C16 10.3937 18.4849 61.1102 C.2 0 **** 0
2 O10 10.6877 17.3153 61.4989 O.co2 0 **** 0
3 O11 10.8611 19.6015 61.4865 O.co2 0 **** 0
4 O13 13.1915 20.7612 61.3819 O.co2 0 **** 0
5 C45 13.9532 15.7811 64.6183 C.2 0 **** 0
6 O27 12.7606 15.7037 64.2014 O.co2 0 **** 0
7 O28 14.8735 16.5633 64.227 O.co2 0 **** 0
8 O30 15.0215 19.4014 64.3952 O.co2 0 **** 0
9 C1060 10.4931 18.5336 64.6127 C.2 0 **** 0
10 O622 10.743 17.3547 64.2204 O.co2 0 **** 0
11 O623 10.9594 19.6386 64.2022 O.co2 0 **** 0
12 O625 13.2667 20.8455 64.0964 O.co2 0 **** 0
13 C1089 13.9073 15.8619 61.0001 C.2 0 **** 0
14 O639 12.7387 15.7131 61.4735 O.co2 0 **** 0
15 O640 14.8212 16.6534 61.3739 O.co2 0 **** 0
16 O642 15.1264 19.5337 61.4422 O.co2 0 **** 0
17 V 11.9304 16.7617 62.8439 Co 0 **** 0
18 O841 13.1035 18.3072 62.7989 O.3 0 **** 0
19 V 12.2097 19.9562 62.792 Co 0 **** 0
20 V 14.8967 18.0193 62.8729 V 0 **** 0
21 C1399 14.358 20.4334 60.999 C.2 0 **** 0
22 C1407 14.3248 20.4204 64.6596 C.2 0 **** 0
23 H 9.61876 18.5379 60.3239 H 0 **** 0
24 H 14.2246 15.0772 65.424 H 0 **** 0
25 H 9.76251 18.609 65.438 H 0 **** 0
26 H 14.151 15.202 60.1485 H 0 **** 0
27 H 14.7429 21.0367 60.1558 H 0 **** 0
28 H 14.6776 21.0504 65.4967 H 0 **** 0
29 O 16.7111 18.0534 62.7985 O.3 0 **** 0
30 H 17.184 18.7457 62.3056 H 0 **** 0
@<TRIPOS>BOND
1 2 1 1
2 3 1 2
3 6 5 1
4 7 5 2
5 10 9 1
6 11 9 2
7 14 13 1
8 15 13 2
9 17 14 1
10 17 2 1
11 17 6 1
12 17 10 1
13 18 17 1
14 19 18 1
15 19 3 1
16 19 4 1
17 19 12 1
18 19 11 1
19 20 16 1
20 20 18 1
21 20 15 1
22 20 8 1
23 20 7 1
24 21 4 2
25 21 16 1
26 22 12 2
27 22 8 1
28 1 23 1
29 5 24 1
30 9 25 1
31 13 26 1
32 21 27 1
33 22 28 1
34 20 29 1
35 29 30 1
