# Supplementary material for: Electrostatic potential-derived charge: a universal OER performance descriptor for MOFs
Source: Chem Sci. 2022 Oct 18;13(44):13160–71. doi: 10.1039/d2sc04898a (PMC9667949; doi:10.1039/d2sc04898a)
Supplement: SC-013-D2SC04898A-s025 [file SC-013-D2SC04898A-s025.mol2]

# Mol2 file generated by Materials Studio
@<TRIPOS>MOLECULE
structure
31 36 0 0 0 
SMALL
USER_CHARGES


@<TRIPOS>ATOM
1 C16 10.4902 18.5665 61.126 C.2 0 **** 0
2 O10 10.7478 17.3797 61.4885 O.co2 0 **** 0
3 O11 10.9692 19.6646 61.5418 O.co2 0 **** 0
4 O13 13.304 20.8315 61.5321 O.co2 0 **** 0
5 C45 13.9832 15.8266 64.5956 C.2 0 **** 0
6 O27 12.7871 15.7076 64.1864 O.co2 0 **** 0
7 O28 14.8979 16.5868 64.1631 O.co2 0 **** 0
8 O30 15.2559 19.4732 64.1077 O.co2 0 **** 0
9 C1060 10.5236 18.5117 64.6358 C.2 0 **** 0
10 O622 10.7602 17.3409 64.2131 O.co2 0 **** 0
11 O623 11.0075 19.622 64.2592 O.co2 0 **** 0
12 O625 13.3683 20.7536 64.2528 O.co2 0 **** 0
13 C1089 13.9022 15.7542 60.9781 C.2 0 **** 0
14 O639 12.7357 15.683 61.4605 O.co2 0 **** 0
15 O640 14.8448 16.5396 61.313 O.co2 0 **** 0
16 O642 15.0253 19.3625 61.1706 O.co2 0 **** 0
17 V 11.9535 16.7585 62.8356 Co 0 **** 0
18 O841 13.1439 18.2803 62.8491 O.3 0 **** 0
19 V 12.2905 19.9623 62.8873 Co 0 **** 0
20 V 14.9192 17.9785 62.6734 V 0 **** 0
21 C1399 14.3356 20.3942 60.9309 C.2 0 **** 0
22 C1407 14.5351 20.4067 64.5875 C.2 0 **** 0
23 H 9.73686 18.6578 60.3226 H 0 **** 0
24 H 14.252 15.1672 65.4402 H 0 **** 0
25 H 9.78478 18.575 65.4546 H 0 **** 0
26 H 14.1284 15.0461 60.163 H 0 **** 0
27 H 14.6715 21.0218 60.0856 H 0 **** 0
28 H 14.985 20.9995 65.4047 H 0 **** 0
29 O 16.763 17.9684 62.7045 O.3 0 **** 0
30 O 17.6759 18.7834 63.3887 O.3 0 **** 0
31 H 17.056 19.2647 63.9988 H 0 **** 0
@<TRIPOS>BOND
1 2 1 1
2 3 1 2
3 6 5 1
4 7 5 2
5 10 9 1
6 11 9 2
7 14 13 1
8 15 13 2
9 17 14 1
10 17 2 1
11 17 6 1
12 17 10 1
13 18 17 1
14 19 18 1
15 19 3 1
16 19 4 1
17 19 12 1
18 19 11 1
19 20 16 1
20 20 18 1
21 20 15 1
22 20 8 1
23 20 7 1
24 21 4 2
25 21 16 1
26 22 12 2
27 22 8 1
28 1 23 1
29 5 24 1
30 9 25 1
31 13 26 1
32 21 27 1
33 22 28 1
34 20 29 1
35 29 30 1
36 30 31 1
