# Supplementary material for: Electrostatic potential-derived charge: a universal OER performance descriptor for MOFs
Source: Chem Sci. 2022 Oct 18;13(44):13160–71. doi: 10.1039/d2sc04898a (PMC9667949; doi:10.1039/d2sc04898a)
Supplement: SC-013-D2SC04898A-s026 [file SC-013-D2SC04898A-s026.mol2]

# Mol2 file generated by Materials Studio
@<TRIPOS>MOLECULE
structure
30 35 0 0 0 
SMALL
USER_CHARGES


@<TRIPOS>ATOM
1 C16 10.383 18.4614 61.1007 C.2 0 **** 0
2 O10 10.6741 17.2932 61.4978 O.co2 0 **** 0
3 O11 10.8429 19.5789 61.4852 O.co2 0 **** 0
4 O13 13.2049 20.6945 61.4078 O.co2 0 **** 0
5 C45 14.0008 15.9237 64.5779 C.2 0 **** 0
6 O27 12.7808 15.8099 64.2373 O.co2 0 **** 0
7 O28 14.9115 16.681 64.1437 O.co2 0 **** 0
8 O30 15.1072 19.3502 64.2675 O.co2 0 **** 0
9 C1060 10.4286 18.5308 64.6074 C.2 0 **** 0
10 O622 10.6739 17.3506 64.2152 O.co2 0 **** 0
11 O623 10.9097 19.6305 64.1991 O.co2 0 **** 0
12 O625 13.2742 20.7408 64.1161 O.co2 0 **** 0
13 C1089 13.9334 15.9802 61.0312 C.2 0 **** 0
14 O639 12.7898 15.7593 61.5414 O.co2 0 **** 0
15 O640 14.8277 16.8172 61.3372 O.co2 0 **** 0
16 O642 15.1512 19.4708 61.4854 O.co2 0 **** 0
17 V 11.9125 16.7887 62.8702 Co 0 **** 0
18 O841 13.0083 18.2506 62.8311 O.3 0 **** 0
19 V 12.1938 19.8954 62.8028 Co 0 **** 0
20 V 14.845 18.0852 62.8125 Co 0 **** 0
21 C1399 14.378 20.3745 61.0508 C.2 0 **** 0
22 C1407 14.3755 20.3277 64.5956 C.2 0 **** 0
23 H 9.61927 18.5121 60.3039 H 0 **** 0
24 H 14.3159 15.2411 65.3884 H 0 **** 0
25 H 9.69077 18.6117 65.4259 H 0 **** 0
26 H 14.1903 15.3213 60.1814 H 0 **** 0
27 H 14.7969 20.9848 60.23 H 0 **** 0
28 H 14.7633 20.9291 65.4384 H 0 **** 0
29 O 16.6784 17.8678 62.7978 O.3 0 **** 0
30 H 17.0324 18.6943 62.4184 H 0 **** 0
@<TRIPOS>BOND
1 2 1 1
2 3 1 2
3 6 5 1
4 7 5 2
5 10 9 1
6 11 9 2
7 14 13 1
8 15 13 2
9 17 14 1
10 17 2 1
11 17 6 1
12 17 10 1
13 18 17 1
14 19 18 1
15 19 3 1
16 19 4 1
17 19 12 1
18 19 11 1
19 20 16 1
20 20 18 1
21 20 15 1
22 20 8 1
23 20 7 1
24 21 4 2
25 21 16 1
26 22 12 2
27 22 8 1
28 1 23 1
29 5 24 1
30 9 25 1
31 13 26 1
32 21 27 1
33 22 28 1
34 20 29 1
35 29 30 1
