# Supplementary material for: Electrostatic potential-derived charge: a universal OER performance descriptor for MOFs
Source: Chem Sci. 2022 Oct 18;13(44):13160–71. doi: 10.1039/d2sc04898a (PMC9667949; doi:10.1039/d2sc04898a)
Supplement: SC-013-D2SC04898A-s027 [file SC-013-D2SC04898A-s027.mol2]

# Mol2 file generated by Materials Studio
@<TRIPOS>MOLECULE
structure
31 36 0 0 0 
SMALL
USER_CHARGES


@<TRIPOS>ATOM
1 C16 10.4645 18.5758 61.1095 C.2 0 **** 0
2 O10 10.6916 17.3885 61.4915 O.co2 0 **** 0
3 O11 10.9691 19.6651 61.5188 O.co2 0 **** 0
4 O13 13.3542 20.7415 61.5699 O.co2 0 **** 0
5 C45 13.9917 15.922 64.5933 C.2 0 **** 0
6 O27 12.8184 15.7492 64.1363 O.co2 0 **** 0
7 O28 14.9019 16.7269 64.2466 O.co2 0 **** 0
8 O30 15.2606 19.4124 64.1318 O.co2 0 **** 0
9 C1060 10.4701 18.4909 64.6206 C.2 0 **** 0
10 O622 10.7268 17.319 64.2115 O.co2 0 **** 0
11 O623 10.9454 19.601 64.2333 O.co2 0 **** 0
12 O625 13.3423 20.6615 64.2853 O.co2 0 **** 0
13 C1089 13.9553 15.886 61.0434 C.2 0 **** 0
14 O639 12.7519 15.7897 61.4357 O.co2 0 **** 0
15 O640 14.8916 16.6347 61.4409 O.co2 0 **** 0
16 O642 15.1343 19.2979 61.3388 O.co2 0 **** 0
17 V 11.9312 16.7899 62.819 Co 0 **** 0
18 O841 13.0562 18.232 62.8575 O.3 0 **** 0
19 V 12.2782 19.9008 62.8932 Co 0 **** 0
20 V 14.8855 18.0298 62.787 Co 0 **** 0
21 C1399 14.4264 20.3041 61.0482 C.2 0 **** 0
22 C1407 14.5166 20.3305 64.6066 C.2 0 **** 0
23 H 9.72023 18.6756 60.2992 H 0 **** 0
24 H 14.2599 15.2497 65.4294 H 0 **** 0
25 H 9.72524 18.5535 65.4343 H 0 **** 0
26 H 14.2304 15.2004 60.2213 H 0 **** 0
27 H 14.8082 20.9078 60.2046 H 0 **** 0
28 H 14.972 20.9242 65.4197 H 0 **** 0
29 O 16.747 17.7292 62.7224 O.3 0 **** 0
30 O 17.565 18.8416 62.9608 O.3 0 **** 0
31 H 17.0425 19.3374 63.6402 H 0 **** 0
@<TRIPOS>BOND
1 2 1 1
2 3 1 2
3 6 5 1
4 7 5 2
5 10 9 1
6 11 9 2
7 14 13 1
8 15 13 2
9 17 14 1
10 17 2 1
11 17 6 1
12 17 10 1
13 18 17 1
14 19 18 1
15 19 3 1
16 19 4 1
17 19 12 1
18 19 11 1
19 20 16 1
20 20 18 1
21 20 15 1
22 20 8 1
23 20 7 1
24 21 4 2
25 21 16 1
26 22 12 2
27 22 8 1
28 1 23 1
29 5 24 1
30 9 25 1
31 13 26 1
32 21 27 1
33 22 28 1
34 20 29 1
35 29 30 1
36 30 31 1
