# Supplementary material for: Electrostatic potential-derived charge: a universal OER performance descriptor for MOFs
Source: Chem Sci. 2022 Oct 18;13(44):13160–71. doi: 10.1039/d2sc04898a (PMC9667949; doi:10.1039/d2sc04898a)
Supplement: SC-013-D2SC04898A-s028 [file SC-013-D2SC04898A-s028.mol2]

# Mol2 file generated by Materials Studio
@<TRIPOS>MOLECULE
structure
29 34 0 0 0 
SMALL
USER_CHARGES


@<TRIPOS>ATOM
1 C16 10.403 18.4708 61.1071 C.2 0 **** 0
2 O10 10.7453 17.2938 61.4298 O.co2 0 **** 0
3 O11 10.8127 19.5769 61.5689 O.co2 0 **** 0
4 O13 13.145 20.6978 61.3941 O.co2 0 **** 0
5 C45 13.9205 15.8307 64.6384 C.2 0 **** 0
6 O27 12.7077 15.7728 64.2303 O.co2 0 **** 0
7 O28 14.8643 16.5581 64.2603 O.co2 0 **** 0
8 O30 15.0686 19.385 64.4281 O.co2 0 **** 0
9 C1060 10.4659 18.5116 64.6158 C.2 0 **** 0
10 O622 10.6515 17.3495 64.1462 O.co2 0 **** 0
11 O623 11.0006 19.6106 64.2771 O.co2 0 **** 0
12 O625 13.3095 20.8168 64.0665 O.co2 0 **** 0
13 C1089 13.9505 15.9145 61.0075 C.2 0 **** 0
14 O639 12.81 15.7129 61.5532 O.co2 0 **** 0
15 O640 14.8304 16.7678 61.2623 O.co2 0 **** 0
16 O642 15.1546 19.5862 61.4479 O.co2 0 **** 0
17 V 11.9417 16.7852 62.8394 Co 0 **** 0
18 O841 13.0152 18.2499 62.8383 O.3 0 **** 0
19 V 12.2298 19.8875 62.8291 Co 0 **** 0
20 V 14.9415 18.0724 62.849 Co 0 **** 0
21 C1399 14.3433 20.4368 61.022 C.2 0 **** 0
22 C1407 14.3779 20.4067 64.6415 C.2 0 **** 0
23 H 9.6403 18.5391 60.3108 H 0 **** 0
24 H 14.1376 15.1206 65.4592 H 0 **** 0
25 H 9.73802 18.5759 65.4441 H 0 **** 0
26 H 14.169 15.2096 60.1827 H 0 **** 0
27 H 14.6848 21.0763 60.1857 H 0 **** 0
28 H 14.7233 21.0814 65.4481 H 0 **** 0
29 O 16.5851 17.9147 62.8516 O.3 0 **** 0
@<TRIPOS>BOND
1 2 1 1
2 3 1 2
3 6 5 1
4 7 5 2
5 10 9 1
6 11 9 2
7 14 13 1
8 15 13 2
9 17 14 1
10 17 2 1
11 17 6 1
12 17 10 1
13 18 17 1
14 19 18 1
15 19 3 1
16 19 4 1
17 19 12 1
18 19 11 1
19 20 16 1
20 20 18 1
21 20 15 1
22 20 8 1
23 20 7 1
24 21 4 2
25 21 16 1
26 22 12 2
27 22 8 1
28 1 23 1
29 5 24 1
30 9 25 1
31 13 26 1
32 21 27 1
33 22 28 1
34 20 29 1
