# Supplementary material for: Electrostatic potential-derived charge: a universal OER performance descriptor for MOFs
Source: Chem Sci. 2022 Oct 18;13(44):13160–71. doi: 10.1039/d2sc04898a (PMC9667949; doi:10.1039/d2sc04898a)
Supplement: SC-013-D2SC04898A-s029 [file SC-013-D2SC04898A-s029.mol2]

# Mol2 file generated by Materials Studio
@<TRIPOS>MOLECULE
structure
28 33 0 0 0 
SMALL
USER_CHARGES


@<TRIPOS>ATOM
1 C16 10.2813 18.5058 61.0471 C.2 0 **** 0.645
2 O10 10.5552 17.3333 61.449 O.co2 0 **** -0.647
3 O11 10.7637 19.6086 61.4484 O.co2 0 **** -0.644
4 O13 13.2794 20.7625 61.4527 O.co2 0 **** -0.663
5 C45 14.0385 15.8363 64.6425 C.2 0 **** 0.64
6 O27 12.8223 15.7397 64.2419 O.co2 0 **** -0.661
7 O28 14.9314 16.6207 64.2387 O.co2 0 **** -0.627
8 O30 15.1971 19.4887 64.2513 O.co2 0 **** -0.629
9 C1060 10.2874 18.5056 64.653 C.2 0 **** 0.644
10 O622 10.562 17.3327 64.2525 O.co2 0 **** -0.646
11 O623 10.7681 19.6081 64.2486 O.co2 0 **** -0.646
12 O625 13.289 20.7479 64.2415 O.co2 0 **** -0.664
13 C1089 14.0128 15.8461 61.0121 C.2 0 **** 0.633
14 O639 12.8109 15.7343 61.45 O.co2 0 **** -0.661
15 O640 14.9088 16.64 61.3897 O.co2 0 **** -0.624
16 O642 15.1848 19.5 61.4077 O.co2 0 **** -0.628
17 V 11.8513 16.7263 62.8479 Cr.th 0 **** 1.607
18 O841 12.8711 18.2625 62.8416 O.3 0 **** -0.952
19 V 12.1531 19.9625 62.8465 Cr.th 0 **** 1.607
20 V 14.8027 18.0835 62.8253 Co 0 **** 1.328
21 C1399 14.4519 20.4471 61.0327 C.2 0 **** 0.64
22 C1407 14.4649 20.4277 64.6477 C.2 0 **** 0.642
23 H 9.5263 18.5727 60.2432 H 0 **** 0.058
24 H 14.3116 15.1311 65.4494 H 0 **** 0.047
25 H 9.53403 18.5732 65.4583 H 0 **** 0.059
26 H 14.269 15.1451 60.196 H 0 **** 0.049
27 H 14.8422 21.1065 60.2352 H 0 **** 0.047
28 H 14.8596 21.0733 65.4543 H 0 **** 0.047
@<TRIPOS>BOND
1 2 1 1
2 3 1 2
3 6 5 1
4 7 5 2
5 10 9 1
6 11 9 2
7 14 13 1
8 15 13 2
9 17 14 1
10 17 2 1
11 17 6 1
12 17 10 1
13 18 17 1
14 19 18 1
15 19 3 1
16 19 4 1
17 19 12 1
18 19 11 1
19 20 16 1
20 20 18 1
21 20 15 1
22 20 8 1
23 20 7 1
24 21 4 2
25 21 16 1
26 22 12 2
27 22 8 1
28 1 23 1
29 5 24 1
30 9 25 1
31 13 26 1
32 21 27 1
33 22 28 1
