# Supplementary material for: Electrostatic potential-derived charge: a universal OER performance descriptor for MOFs
Source: Chem Sci. 2022 Oct 18;13(44):13160–71. doi: 10.1039/d2sc04898a (PMC9667949; doi:10.1039/d2sc04898a)
Supplement: SC-013-D2SC04898A-s030 [file SC-013-D2SC04898A-s030.mol2]

# Mol2 file generated by Materials Studio
@<TRIPOS>MOLECULE
structure
29 34 0 0 0 
SMALL
USER_CHARGES


@<TRIPOS>ATOM
1 C16 10.3123 18.5084 61.0537 C.2 0 **** 0
2 O10 10.6057 17.3393 61.4483 O.co2 0 **** 0
3 O11 10.8063 19.6052 61.454 O.co2 0 **** 0
4 O13 13.2637 20.7769 61.454 O.co2 0 **** 0
5 C45 13.995 15.8395 64.6883 C.2 0 **** 0
6 O27 12.8047 15.7152 64.217 O.co2 0 **** 0
7 O28 14.8973 16.6325 64.3473 O.co2 0 **** 0
8 O30 15.1644 19.4814 64.3557 O.co2 0 **** 0
9 C1060 10.333 18.5 64.6508 C.2 0 **** 0
10 O622 10.6221 17.3322 64.2492 O.co2 0 **** 0
11 O623 10.8219 19.5985 64.2488 O.co2 0 **** 0
12 O625 13.2786 20.7728 64.226 O.co2 0 **** 0
13 C1089 13.9846 15.8581 60.9695 C.2 0 **** 0
14 O639 12.7955 15.7318 61.4426 O.co2 0 **** 0
15 O640 14.8908 16.6448 61.3157 O.co2 0 **** 0
16 O642 15.1558 19.4959 61.3188 O.co2 0 **** 0
17 V 11.9215 16.76 62.8394 Cr.th 0 **** 0
18 O841 13.0193 18.2541 62.84 O.3 0 **** 0
19 V 12.2119 19.9244 62.8443 Cr.th 0 **** 0
20 V 14.9906 18.0682 62.8341 Co 0 **** 0
21 C1399 14.41 20.4382 60.9783 C.2 0 **** 0
22 C1407 14.4235 20.4269 64.699 C.2 0 **** 0
23 H 9.53932 18.5762 60.268 H 0 **** 0
24 H 14.2291 15.1381 65.5112 H 0 **** 0
25 H 9.5692 18.5651 65.4457 H 0 **** 0
26 H 14.215 15.1648 60.1387 H 0 **** 0
27 H 14.762 21.0839 60.1521 H 0 **** 0
28 H 14.7804 21.068 65.5266 H 0 **** 0
29 O 16.6235 17.9138 62.8298 O.3 0 **** 0
@<TRIPOS>BOND
1 2 1 1
2 3 1 2
3 6 5 1
4 7 5 2
5 10 9 1
6 11 9 2
7 14 13 1
8 15 13 2
9 17 14 1
10 17 2 1
11 17 6 1
12 17 10 1
13 18 17 1
14 19 18 1
15 19 3 1
16 19 4 1
17 19 12 1
18 19 11 1
19 20 16 1
20 20 18 1
21 20 15 1
22 20 8 1
23 20 7 1
24 21 4 2
25 21 16 1
26 22 12 2
27 22 8 1
28 1 23 1
29 5 24 1
30 9 25 1
31 13 26 1
32 21 27 1
33 22 28 1
34 20 29 1
