# Supplementary material for: Electrostatic potential-derived charge: a universal OER performance descriptor for MOFs
Source: Chem Sci. 2022 Oct 18;13(44):13160–71. doi: 10.1039/d2sc04898a (PMC9667949; doi:10.1039/d2sc04898a)
Supplement: SC-013-D2SC04898A-s031 [file SC-013-D2SC04898A-s031.mol2]

# Mol2 file generated by Materials Studio
@<TRIPOS>MOLECULE
structure
30 35 0 0 0 
SMALL
USER_CHARGES


@<TRIPOS>ATOM
1 C16 10.3525 18.4719 61.0314 C.2 0 **** 0
2 O10 10.6333 17.3107 61.4593 O.co2 0 **** 0
3 O11 10.8393 19.578 61.4135 O.co2 0 **** 0
4 O13 13.3227 20.7251 61.4264 O.co2 0 **** 0
5 C45 14.083 15.8461 64.6426 C.2 0 **** 0
6 O27 12.851 15.7959 64.3145 O.co2 0 **** 0
7 O28 14.9933 16.5901 64.1909 O.co2 0 **** 0
8 O30 15.0211 19.4276 64.5385 O.co2 0 **** 0
9 C1060 10.3129 18.5464 64.6303 C.2 0 **** 0
10 O622 10.6123 17.3695 64.2618 O.co2 0 **** 0
11 O623 10.804 19.6362 64.2104 O.co2 0 **** 0
12 O625 13.2524 20.8321 64.1975 O.co2 0 **** 0
13 C1089 13.9376 15.8237 60.9748 C.2 0 **** 0
14 O639 12.7905 15.6571 61.5449 O.co2 0 **** 0
15 O640 14.8124 16.6708 61.2369 O.co2 0 **** 0
16 O642 15.2589 19.502 61.5233 O.co2 0 **** 0
17 V 11.9257 16.7622 62.8823 Cr.th 0 **** 0
18 O841 13.0156 18.2615 62.8484 O.3 0 **** 0
19 V 12.2204 19.9369 62.8218 Cr.th 0 **** 0
20 V 14.9465 18.0721 62.8656 Co 0 **** 0
21 C1399 14.5175 20.4111 61.0824 C.2 0 **** 0
22 C1407 14.3286 20.4321 64.7898 C.2 0 **** 0
23 H 9.59503 18.5215 60.2291 H 0 **** 0
24 H 14.386 15.1374 65.4345 H 0 **** 0
25 H 9.53561 18.6267 65.4108 H 0 **** 0
26 H 14.135 15.1072 60.1545 H 0 **** 0
27 H 14.9449 21.0396 60.28 H 0 **** 0
28 H 14.6459 21.0889 65.6225 H 0 **** 0
29 O 16.7278 17.9503 62.8787 O.3 0 **** 0
30 H 16.9364 17.18 63.446 H 0 **** 0
@<TRIPOS>BOND
1 2 1 1
2 3 1 2
3 6 5 1
4 7 5 2
5 10 9 1
6 11 9 2
7 14 13 1
8 15 13 2
9 17 14 1
10 17 2 1
11 17 6 1
12 17 10 1
13 18 17 1
14 19 18 1
15 19 3 1
16 19 4 1
17 19 12 1
18 19 11 1
19 20 16 1
20 20 18 1
21 20 15 1
22 20 8 1
23 20 7 1
24 21 4 2
25 21 16 1
26 22 12 2
27 22 8 1
28 1 23 1
29 5 24 1
30 9 25 1
31 13 26 1
32 21 27 1
33 22 28 1
34 20 29 1
35 29 30 1
