# Supplementary material for: Electrostatic potential-derived charge: a universal OER performance descriptor for MOFs
Source: Chem Sci. 2022 Oct 18;13(44):13160–71. doi: 10.1039/d2sc04898a (PMC9667949; doi:10.1039/d2sc04898a)
Supplement: SC-013-D2SC04898A-s032 [file SC-013-D2SC04898A-s032.mol2]

# Mol2 file generated by Materials Studio
@<TRIPOS>MOLECULE
structure
31 36 0 0 0 
SMALL
USER_CHARGES


@<TRIPOS>ATOM
1 C16 10.3844 18.4987 61.0329 C.2 0 **** 0
2 O10 10.6385 17.3321 61.4565 O.co2 0 **** 0
3 O11 10.9173 19.5895 61.402 O.co2 0 **** 0
4 O13 13.4104 20.6815 61.3039 O.co2 0 **** 0
5 C45 13.9758 15.6861 64.6723 C.2 0 **** 0
6 O27 12.7509 15.6748 64.2694 O.co2 0 **** 0
7 O28 14.9152 16.4063 64.2789 O.co2 0 **** 0
8 O30 15.2286 19.2977 64.3742 O.co2 0 **** 0
9 C1060 10.4409 18.6156 64.6366 C.2 0 **** 0
10 O622 10.6569 17.4251 64.2606 O.co2 0 **** 0
11 O623 10.9781 19.6796 64.1981 O.co2 0 **** 0
12 O625 13.4905 20.7582 64.0925 O.co2 0 **** 0
13 C1089 13.9799 15.8252 60.987 C.2 0 **** 0
14 O639 12.8065 15.6811 61.4904 O.co2 0 **** 0
15 O640 14.886 16.6231 61.3166 O.co2 0 **** 0
16 O642 15.3605 19.5219 61.4507 O.co2 0 **** 0
17 V 11.9302 16.7383 62.8717 Cr.th 0 **** 0
18 O841 13.0725 18.1998 62.854 O.3 0 **** 0
19 V 12.3467 19.9083 62.7606 Cr.th 0 **** 0
20 V 14.9873 17.9586 62.8744 Co 0 **** 0
21 C1399 14.6198 20.423 60.981 C.2 0 **** 0
22 C1407 14.5629 20.3229 64.6478 C.2 0 **** 0
23 H 9.61115 18.5744 60.2479 H 0 **** 0
24 H 14.1911 14.9565 65.4755 H 0 **** 0
25 H 9.70024 18.7449 65.4451 H 0 **** 0
26 H 14.1987 15.1407 60.1462 H 0 **** 0
27 H 15.0395 21.0765 60.1936 H 0 **** 0
28 H 14.9358 20.9513 65.4772 H 0 **** 0
29 O 16.7548 17.6564 62.8712 O.3 0 **** 0
30 O 17.5782 18.7871 62.7169 O.3 0 **** 0
31 H 17.0745 19.3072 62.0356 H 0 **** 0
@<TRIPOS>BOND
1 2 1 1
2 3 1 2
3 6 5 1
4 7 5 2
5 10 9 1
6 11 9 2
7 14 13 1
8 15 13 2
9 17 14 1
10 17 2 1
11 17 6 1
12 17 10 1
13 18 17 1
14 19 18 1
15 19 3 1
16 19 4 1
17 19 12 1
18 19 11 1
19 20 16 1
20 20 18 1
21 20 15 1
22 20 8 1
23 20 7 1
24 21 4 2
25 21 16 1
26 22 12 2
27 22 8 1
28 1 23 1
29 5 24 1
30 9 25 1
31 13 26 1
32 21 27 1
33 22 28 1
34 20 29 1
35 29 30 1
36 30 31 1
