# Supplementary material for: Electrostatic potential-derived charge: a universal OER performance descriptor for MOFs
Source: Chem Sci. 2022 Oct 18;13(44):13160–71. doi: 10.1039/d2sc04898a (PMC9667949; doi:10.1039/d2sc04898a)
Supplement: SC-013-D2SC04898A-s033 [file SC-013-D2SC04898A-s033.mol2]

# Mol2 file generated by Materials Studio
@<TRIPOS>MOLECULE
structure
28 33 0 0 0 
SMALL
USER_CHARGES


@<TRIPOS>ATOM
1 C16 10.2589 18.5086 61.0508 C.2 0 **** 0.635
2 O10 10.5319 17.3352 61.4522 O.co2 0 **** -0.641
3 O11 10.7415 19.6116 61.4526 O.co2 0 **** -0.639
4 O13 13.2823 20.7202 61.4592 O.co2 0 **** -0.664
5 C45 14.05 15.8649 64.647 C.2 0 **** 0.656
6 O27 12.8362 15.7831 64.2294 O.co2 0 **** -0.665
7 O28 14.9709 16.6225 64.2645 O.co2 0 **** -0.585
8 O30 15.2295 19.478 64.2726 O.co2 0 **** -0.581
9 C1060 10.2689 18.5057 64.6503 C.2 0 **** 0.634
10 O622 10.5431 17.3328 64.2482 O.co2 0 **** -0.641
11 O623 10.748 19.6094 64.2461 O.co2 0 **** -0.641
12 O625 13.2913 20.7062 64.2349 O.co2 0 **** -0.662
13 C1089 14.0255 15.8725 61.0083 C.2 0 **** 0.651
14 O639 12.8213 15.7816 61.4505 O.co2 0 **** -0.665
15 O640 14.9499 16.6342 61.3739 O.co2 0 **** -0.582
16 O642 15.2173 19.4887 61.3852 O.co2 0 **** -0.583
17 V 11.8495 16.7575 62.8448 Cr.th 0 **** 1.613
18 O841 12.8208 18.2702 62.8399 O.3 0 **** -0.861
19 V 12.1445 19.935 62.8465 Cr.th 0 **** 1.61
20 V 14.8935 18.0718 62.8249 Cu 0 **** 1.023
21 C1399 14.4574 20.4177 61.0292 C.2 0 **** 0.652
22 C1407 14.47 20.3986 64.6509 C.2 0 **** 0.647
23 H 9.50405 18.5761 60.2471 H 0 **** 0.062
24 H 14.2902 15.1568 65.4634 H 0 **** 0.039
25 H 9.51714 18.572 65.4569 H 0 **** 0.064
26 H 14.2535 15.1679 60.1854 H 0 **** 0.041
27 H 14.8231 21.0882 60.2276 H 0 **** 0.04
28 H 14.8404 21.0545 65.4622 H 0 **** 0.042
@<TRIPOS>BOND
1 2 1 1
2 3 1 2
3 6 5 1
4 7 5 2
5 10 9 1
6 11 9 2
7 14 13 1
8 15 13 2
9 17 14 1
10 17 2 1
11 17 6 1
12 17 10 1
13 18 17 1
14 19 18 1
15 19 3 1
16 19 4 1
17 19 12 1
18 19 11 1
19 20 16 1
20 20 18 1
21 20 15 1
22 20 8 1
23 20 7 1
24 21 4 2
25 21 16 1
26 22 12 2
27 22 8 1
28 1 23 1
29 5 24 1
30 9 25 1
31 13 26 1
32 21 27 1
33 22 28 1
