# Supplementary material for: Electrostatic potential-derived charge: a universal OER performance descriptor for MOFs
Source: Chem Sci. 2022 Oct 18;13(44):13160–71. doi: 10.1039/d2sc04898a (PMC9667949; doi:10.1039/d2sc04898a)
Supplement: SC-013-D2SC04898A-s034 [file SC-013-D2SC04898A-s034.mol2]

# Mol2 file generated by Materials Studio
@<TRIPOS>MOLECULE
structure
29 34 0 0 0 
SMALL
USER_CHARGES


@<TRIPOS>ATOM
1 C16 10.3291 18.492 61.0589 C.2 0 **** 0
2 O10 10.626 17.3234 61.4534 O.co2 0 **** 0
3 O11 10.8128 19.5929 61.4611 O.co2 0 **** 0
4 O13 13.2328 20.8016 61.4618 O.co2 0 **** 0
5 C45 13.9795 15.7562 64.7088 C.2 0 **** 0
6 O27 12.7669 15.7251 64.2448 O.co2 0 **** 0
7 O28 14.9098 16.5058 64.3776 O.co2 0 **** 0
8 O30 15.1761 19.5458 64.4191 O.co2 0 **** 0
9 C1060 10.3291 18.5123 64.6366 C.2 0 **** 0
10 O622 10.6123 17.3425 64.2363 O.co2 0 **** 0
11 O623 10.8259 19.6092 64.2392 O.co2 0 **** 0
12 O625 13.2654 20.7832 64.2117 O.co2 0 **** 0
13 C1089 13.9657 15.7901 60.9551 C.2 0 **** 0
14 O639 12.7877 15.7078 61.491 O.co2 0 **** 0
15 O640 14.8846 16.5766 61.2312 O.co2 0 **** 0
16 O642 15.1668 19.6027 61.2598 O.co2 0 **** 0
17 V 11.9437 16.7697 62.8557 Cr.th 0 **** 0
18 O841 12.9806 18.2586 62.843 O.3 0 **** 0
19 V 12.2303 19.9131 62.8422 Cr.th 0 **** 0
20 V 15.0608 18.0574 62.8231 Cu 0 **** 0
21 C1399 14.4021 20.5328 60.9653 C.2 0 **** 0
22 C1407 14.4235 20.4864 64.7158 C.2 0 **** 0
23 H 9.56216 18.5552 60.2673 H 0 **** 0
24 H 14.1557 15.0088 65.5067 H 0 **** 0
25 H 9.56106 18.5808 65.4267 H 0 **** 0
26 H 14.1272 15.0496 60.1478 H 0 **** 0
27 H 14.7131 21.2498 60.1803 H 0 **** 0
28 H 14.7404 21.1884 65.5118 H 0 **** 0
29 O 16.856 17.8965 62.8144 O.3 0 **** 0
@<TRIPOS>BOND
1 2 1 1
2 3 1 2
3 6 5 1
4 7 5 2
5 10 9 1
6 11 9 2
7 14 13 1
8 15 13 2
9 17 14 1
10 17 2 1
11 17 6 1
12 17 10 1
13 18 17 1
14 19 18 1
15 19 3 1
16 19 4 1
17 19 12 1
18 19 11 1
19 20 16 1
20 20 18 1
21 20 15 1
22 20 8 1
23 20 7 1
24 21 4 2
25 21 16 1
26 22 12 2
27 22 8 1
28 1 23 1
29 5 24 1
30 9 25 1
31 13 26 1
32 21 27 1
33 22 28 1
34 20 29 1
