# Supplementary material for: Electrostatic potential-derived charge: a universal OER performance descriptor for MOFs
Source: Chem Sci. 2022 Oct 18;13(44):13160–71. doi: 10.1039/d2sc04898a (PMC9667949; doi:10.1039/d2sc04898a)
Supplement: SC-013-D2SC04898A-s035 [file SC-013-D2SC04898A-s035.mol2]

# Mol2 file generated by Materials Studio
@<TRIPOS>MOLECULE
structure
30 35 0 0 0 
SMALL
USER_CHARGES


@<TRIPOS>ATOM
1 C16 10.3538 18.4565 61.0246 C.2 0 **** 0
2 O10 10.6794 17.291 61.4091 O.co2 0 **** 0
3 O11 10.781 19.565 61.4669 O.co2 0 **** 0
4 O13 13.2263 20.7008 61.3579 O.co2 0 **** 0
5 C45 14.0047 15.782 64.7096 C.2 0 **** 0
6 O27 12.7589 15.8443 64.3774 O.co2 0 **** 0
7 O28 14.9695 16.4026 64.2234 O.co2 0 **** 0
8 O30 15.0124 19.3544 64.6177 O.co2 0 **** 0
9 C1060 10.3106 18.5551 64.6329 C.2 0 **** 0
10 O622 10.5401 17.3844 64.2002 O.co2 0 **** 0
11 O623 10.863 19.6362 64.2628 O.co2 0 **** 0
12 O625 13.3288 20.8135 64.1064 O.co2 0 **** 0
13 C1089 13.9636 15.8378 60.984 C.2 0 **** 0
14 O639 12.8452 15.6616 61.6209 O.co2 0 **** 0
15 O640 14.8168 16.7214 61.1538 O.co2 0 **** 0
16 O642 15.2692 19.68 61.4921 O.co2 0 **** 0
17 V 11.9291 16.7756 62.8902 Cr.th 0 **** 0
18 O841 12.9711 18.2604 62.8436 O.3 0 **** 0
19 V 12.229 19.913 62.8109 Cr.th 0 **** 0
20 V 15.0272 18.0583 62.8575 Cu 0 **** 0
21 C1399 14.4645 20.5033 61.0263 C.2 0 **** 0
22 C1407 14.3735 20.4066 64.7629 C.2 0 **** 0
23 H 9.60862 18.5084 60.2118 H 0 **** 0
24 H 14.2049 15.0786 65.5408 H 0 **** 0
25 H 9.54364 18.6404 65.4222 H 0 **** 0
26 H 14.1338 15.0786 60.1953 H 0 **** 0
27 H 14.8098 21.1741 60.216 H 0 **** 0
28 H 14.6975 21.1255 65.5414 H 0 **** 0
29 O 16.8972 17.902 62.8892 O.3 0 **** 0
30 H 17.0903 17.2283 63.5705 H 0 **** 0
@<TRIPOS>BOND
1 2 1 1
2 3 1 2
3 6 5 1
4 7 5 2
5 10 9 1
6 11 9 2
7 14 13 1
8 15 13 2
9 17 14 1
10 17 2 1
11 17 6 1
12 17 10 1
13 18 17 1
14 19 18 1
15 19 3 1
16 19 4 1
17 19 12 1
18 19 11 1
19 20 16 1
20 20 18 1
21 20 15 1
22 20 8 1
23 20 7 1
24 21 4 2
25 21 16 1
26 22 12 2
27 22 8 1
28 1 23 1
29 5 24 1
30 9 25 1
31 13 26 1
32 21 27 1
33 22 28 1
34 20 29 1
35 29 30 1
