# Supplementary material for: Electrostatic potential-derived charge: a universal OER performance descriptor for MOFs
Source: Chem Sci. 2022 Oct 18;13(44):13160–71. doi: 10.1039/d2sc04898a (PMC9667949; doi:10.1039/d2sc04898a)
Supplement: SC-013-D2SC04898A-s036 [file SC-013-D2SC04898A-s036.mol2]

# Mol2 file generated by Materials Studio
@<TRIPOS>MOLECULE
structure
31 36 0 0 0 
SMALL
USER_CHARGES


@<TRIPOS>ATOM
1 C16 10.4023 18.5464 61.0186 C.2 0 **** 0
2 O10 10.6525 17.3676 61.4109 O.co2 0 **** 0
3 O11 10.8909 19.6351 61.4472 O.co2 0 **** 0
4 O13 13.3832 20.6756 61.361 O.co2 0 **** 0
5 C45 13.9636 15.7069 64.6795 C.2 0 **** 0
6 O27 12.7448 15.7354 64.2544 O.co2 0 **** 0
7 O28 14.9397 16.3911 64.3207 O.co2 0 **** 0
8 O30 15.2307 19.3725 64.4653 O.co2 0 **** 0
9 C1060 10.3829 18.5774 64.6372 C.2 0 **** 0
10 O622 10.5891 17.4009 64.2117 O.co2 0 **** 0
11 O623 10.9331 19.6528 64.2456 O.co2 0 **** 0
12 O625 13.4275 20.7477 64.155 O.co2 0 **** 0
13 C1089 13.9646 15.7522 60.9884 C.2 0 **** 0
14 O639 12.7787 15.6736 61.5034 O.co2 0 **** 0
15 O640 14.8857 16.5337 61.2787 O.co2 0 **** 0
16 O642 15.3484 19.5336 61.4337 O.co2 0 **** 0
17 V 11.9132 16.7651 62.8434 Cr.th 0 **** 0
18 O841 12.9918 18.2198 62.8235 O.3 0 **** 0
19 V 12.3118 19.9075 62.8173 Cr.th 0 **** 0
20 V 15.0314 17.9382 62.9278 Cu 0 **** 0
21 C1399 14.5735 20.4061 60.9743 C.2 0 **** 0
22 C1407 14.5251 20.3662 64.7197 C.2 0 **** 0
23 H 9.66502 18.6365 60.2009 H 0 **** 0
24 H 14.1264 14.9622 65.4831 H 0 **** 0
25 H 9.63759 18.6797 65.4456 H 0 **** 0
26 H 14.1363 15.0114 60.1825 H 0 **** 0
27 H 14.9295 21.0328 60.1343 H 0 **** 0
28 H 14.8555 21.0425 65.5323 H 0 **** 0
29 O 17.0473 17.7127 62.8081 O.3 0 **** 0
30 O 17.7106 18.7978 62.3118 O.3 0 **** 0
31 H 17.013 19.2446 61.7413 H 0 **** 0
@<TRIPOS>BOND
1 2 1 1
2 3 1 2
3 6 5 1
4 7 5 2
5 10 9 1
6 11 9 2
7 14 13 1
8 15 13 2
9 17 14 1
10 17 2 1
11 17 6 1
12 17 10 1
13 18 17 1
14 19 18 1
15 19 3 1
16 19 4 1
17 19 12 1
18 19 11 1
19 20 16 1
20 20 18 1
21 20 15 1
22 20 8 1
23 20 7 1
24 21 4 2
25 21 16 1
26 22 12 2
27 22 8 1
28 1 23 1
29 5 24 1
30 9 25 1
31 13 26 1
32 21 27 1
33 22 28 1
34 20 29 1
35 29 30 1
36 30 31 1
