# Supplementary material for: Electrostatic potential-derived charge: a universal OER performance descriptor for MOFs
Source: Chem Sci. 2022 Oct 18;13(44):13160–71. doi: 10.1039/d2sc04898a (PMC9667949; doi:10.1039/d2sc04898a)
Supplement: SC-013-D2SC04898A-s037 [file SC-013-D2SC04898A-s037.mol2]

# Mol2 file generated by Materials Studio
@<TRIPOS>MOLECULE
structure
28 33 0 0 0 
SMALL
USER_CHARGES


@<TRIPOS>ATOM
1 C16 10.2817 18.5078 61.0462 C.2 0 **** 0.648
2 O10 10.5544 17.3342 61.4465 O.co2 0 **** -0.65
3 O11 10.764 19.6103 61.4493 O.co2 0 **** -0.646
4 O13 13.2825 20.7763 61.4489 O.co2 0 **** -0.661
5 C45 14.0281 15.815 64.6585 C.2 0 **** 0.647
6 O27 12.8237 15.7169 64.2338 O.co2 0 **** -0.662
7 O28 14.9277 16.6075 64.275 O.co2 0 **** -0.634
8 O30 15.2012 19.5073 64.2797 O.co2 0 **** -0.634
9 C1060 10.2951 18.5003 64.6563 C.2 0 **** 0.645
10 O622 10.5668 17.3278 64.2521 O.co2 0 **** -0.65
11 O623 10.7735 19.6042 64.2523 O.co2 0 **** -0.647
12 O625 13.2936 20.7665 64.2421 O.co2 0 **** -0.66
13 C1089 14.0085 15.8256 60.9966 C.2 0 **** 0.64
14 O639 12.8097 15.7234 61.4359 O.co2 0 **** -0.661
15 O640 14.9123 16.6166 61.3733 O.co2 0 **** -0.632
16 O642 15.1881 19.5151 61.3832 O.co2 0 **** -0.634
17 V 11.8462 16.7178 62.8421 Cr.th 0 **** 1.597
18 O841 12.8739 18.2615 62.841 O.3 0 **** -0.947
19 V 12.1498 19.9695 62.847 Cr.th 0 **** 1.589
20 V 14.8177 18.0812 62.8294 Fe 0 **** 1.373
21 C1399 14.4497 20.4668 61.0191 C.2 0 **** 0.642
22 C1407 14.4645 20.4544 64.6593 C.2 0 **** 0.642
23 H 9.52765 18.5761 60.2415 H 0 **** 0.056
24 H 14.2907 15.1063 65.466 H 0 **** 0.044
25 H 9.54608 18.5665 65.4658 H 0 **** 0.058
26 H 14.2612 15.1221 60.1815 H 0 **** 0.046
27 H 14.8357 21.1324 60.2245 H 0 **** 0.045
28 H 14.8564 21.1123 65.4574 H 0 **** 0.046
@<TRIPOS>BOND
1 2 1 1
2 3 1 2
3 6 5 1
4 7 5 2
5 10 9 1
6 11 9 2
7 14 13 1
8 15 13 2
9 17 14 1
10 17 2 1
11 17 6 1
12 17 10 1
13 18 17 1
14 19 18 1
15 19 3 1
16 19 4 1
17 19 12 1
18 19 11 1
19 20 16 1
20 20 18 1
21 20 15 1
22 20 8 1
23 20 7 1
24 21 4 2
25 21 16 1
26 22 12 2
27 22 8 1
28 1 23 1
29 5 24 1
30 9 25 1
31 13 26 1
32 21 27 1
33 22 28 1
