# Supplementary material for: Electrostatic potential-derived charge: a universal OER performance descriptor for MOFs
Source: Chem Sci. 2022 Oct 18;13(44):13160–71. doi: 10.1039/d2sc04898a (PMC9667949; doi:10.1039/d2sc04898a)
Supplement: SC-013-D2SC04898A-s038 [file SC-013-D2SC04898A-s038.mol2]

# Mol2 file generated by Materials Studio
@<TRIPOS>MOLECULE
structure
29 34 0 0 0 
SMALL
USER_CHARGES


@<TRIPOS>ATOM
1 C16 10.3111 18.5092 61.0532 C.2 0 **** 0
2 O10 10.6034 17.3399 61.4483 O.co2 0 **** 0
3 O11 10.8051 19.6058 61.454 O.co2 0 **** 0
4 O13 13.2621 20.7808 61.4553 O.co2 0 **** 0
5 C45 13.9912 15.8291 64.6935 C.2 0 **** 0
6 O27 12.8022 15.7155 64.2195 O.co2 0 **** 0
7 O28 14.9036 16.6085 64.3421 O.co2 0 **** 0
8 O30 15.1707 19.5063 64.3529 O.co2 0 **** 0
9 C1060 10.3292 18.4988 64.6504 C.2 0 **** 0
10 O622 10.619 17.3312 64.2487 O.co2 0 **** 0
11 O623 10.8179 19.5976 64.2487 O.co2 0 **** 0
12 O625 13.2733 20.7768 64.2301 O.co2 0 **** 0
13 C1089 13.9775 15.8442 60.9624 C.2 0 **** 0
14 O639 12.7901 15.7296 61.4402 O.co2 0 **** 0
15 O640 14.8936 16.6179 61.3168 O.co2 0 **** 0
16 O642 15.1618 19.5148 61.3217 O.co2 0 **** 0
17 V 11.9189 16.7645 62.8391 Cr.th 0 **** 0
18 O841 13.0097 18.2551 62.8408 O.3 0 **** 0
19 V 12.2083 19.921 62.8459 Cr.th 0 **** 0
20 V 15.0445 18.0624 62.8337 Fe 0 **** 0
21 C1399 14.408 20.4504 60.9754 C.2 0 **** 0
22 C1407 14.4201 20.4425 64.7048 C.2 0 **** 0
23 H 9.53924 18.5772 60.2665 H 0 **** 0
24 H 14.2144 15.1328 65.5232 H 0 **** 0
25 H 9.56508 18.5634 65.4449 H 0 **** 0
26 H 14.1952 15.1546 60.1256 H 0 **** 0
27 H 14.7503 21.0947 60.1445 H 0 **** 0
28 H 14.7671 21.0836 65.5362 H 0 **** 0
29 O 16.6747 17.9064 62.8284 O.3 0 **** 0
@<TRIPOS>BOND
1 2 1 1
2 3 1 2
3 6 5 1
4 7 5 2
5 10 9 1
6 11 9 2
7 14 13 1
8 15 13 2
9 17 14 1
10 17 2 1
11 17 6 1
12 17 10 1
13 18 17 1
14 19 18 1
15 19 3 1
16 19 4 1
17 19 12 1
18 19 11 1
19 20 16 1
20 20 18 1
21 20 15 1
22 20 8 1
23 20 7 1
24 21 4 2
25 21 16 1
26 22 12 2
27 22 8 1
28 1 23 1
29 5 24 1
30 9 25 1
31 13 26 1
32 21 27 1
33 22 28 1
34 20 29 1
