# Supplementary material for: Electrostatic potential-derived charge: a universal OER performance descriptor for MOFs
Source: Chem Sci. 2022 Oct 18;13(44):13160–71. doi: 10.1039/d2sc04898a (PMC9667949; doi:10.1039/d2sc04898a)
Supplement: SC-013-D2SC04898A-s039 [file SC-013-D2SC04898A-s039.mol2]

# Mol2 file generated by Materials Studio
@<TRIPOS>MOLECULE
structure
30 35 0 0 0 
SMALL
USER_CHARGES


@<TRIPOS>ATOM
1 C16 10.3278 18.4726 61.0333 C.2 0 **** 0
2 O10 10.6248 17.3065 61.4356 O.co2 0 **** 0
3 O11 10.8008 19.5771 61.4384 O.co2 0 **** 0
4 O13 13.2543 20.764 61.4137 O.co2 0 **** 0
5 C45 13.9683 15.7839 64.711 C.2 0 **** 0
6 O27 12.746 15.7528 64.3226 O.co2 0 **** 0
7 O28 14.9013 16.498 64.2772 O.co2 0 **** 0
8 O30 15.1132 19.4309 64.4458 O.co2 0 **** 0
9 C1060 10.2903 18.5433 64.6302 C.2 0 **** 0
10 O622 10.559 17.369 64.2343 O.co2 0 **** 0
11 O623 10.805 19.6318 64.2325 O.co2 0 **** 0
12 O625 13.2844 20.7794 64.2016 O.co2 0 **** 0
13 C1089 13.946 15.8448 60.9662 C.2 0 **** 0
14 O639 12.8099 15.6734 61.5433 O.co2 0 **** 0
15 O640 14.8292 16.6897 61.2288 O.co2 0 **** 0
16 O642 15.2123 19.5936 61.4279 O.co2 0 **** 0
17 V 11.8984 16.7629 62.8788 Cr.th 0 **** 0
18 O841 12.9828 18.2491 62.8575 O.3 0 **** 0
19 V 12.2012 19.9167 62.8278 Cr.th 0 **** 0
20 V 15.1376 18.0501 62.8231 Fe 0 **** 0
21 C1399 14.4437 20.492 61.0158 C.2 0 **** 0
22 C1407 14.385 20.4017 64.7494 C.2 0 **** 0
23 H 9.56936 18.5303 60.2326 H 0 **** 0
24 H 14.1994 15.084 65.536 H 0 **** 0
25 H 9.5184 18.6255 65.4156 H 0 **** 0
26 H 14.1415 15.1407 60.1357 H 0 **** 0
27 H 14.8142 21.1471 60.2053 H 0 **** 0
28 H 14.706 21.0377 65.5959 H 0 **** 0
29 O 16.9614 17.8145 62.8726 O.3 0 **** 0
30 H 17.3063 17.3482 63.6551 H 0 **** 0
@<TRIPOS>BOND
1 2 1 1
2 3 1 2
3 6 5 1
4 7 5 2
5 10 9 1
6 11 9 2
7 14 13 1
8 15 13 2
9 17 14 1
10 17 2 1
11 17 6 1
12 17 10 1
13 18 17 1
14 19 18 1
15 19 3 1
16 19 4 1
17 19 12 1
18 19 11 1
19 20 16 1
20 20 18 1
21 20 15 1
22 20 8 1
23 20 7 1
24 21 4 2
25 21 16 1
26 22 12 2
27 22 8 1
28 1 23 1
29 5 24 1
30 9 25 1
31 13 26 1
32 21 27 1
33 22 28 1
34 20 29 1
35 29 30 1
