# Supplementary material for: Electrostatic potential-derived charge: a universal OER performance descriptor for MOFs
Source: Chem Sci. 2022 Oct 18;13(44):13160–71. doi: 10.1039/d2sc04898a (PMC9667949; doi:10.1039/d2sc04898a)
Supplement: SC-013-D2SC04898A-s040 [file SC-013-D2SC04898A-s040.mol2]

# Mol2 file generated by Materials Studio
@<TRIPOS>MOLECULE
structure
31 36 0 0 0 
SMALL
USER_CHARGES


@<TRIPOS>ATOM
1 C16 10.3692 18.5184 61.0451 C.2 0 **** 0
2 O10 10.6364 17.3435 61.4387 O.co2 0 **** 0
3 O11 10.8875 19.606 61.4428 O.co2 0 **** 0
4 O13 13.3932 20.6828 61.3141 O.co2 0 **** 0
5 C45 13.9591 15.684 64.682 C.2 0 **** 0
6 O27 12.7462 15.6658 64.2587 O.co2 0 **** 0
7 O28 14.9049 16.4097 64.3 O.co2 0 **** 0
8 O30 15.2191 19.3192 64.4124 O.co2 0 **** 0
9 C1060 10.4468 18.598 64.6562 C.2 0 **** 0
10 O622 10.6448 17.4155 64.2449 O.co2 0 **** 0
11 O623 10.9926 19.6669 64.2428 O.co2 0 **** 0
12 O625 13.489 20.7806 64.1101 O.co2 0 **** 0
13 C1089 13.969 15.7944 60.9723 C.2 0 **** 0
14 O639 12.7941 15.6678 61.4719 O.co2 0 **** 0
15 O640 14.8853 16.5789 61.3121 O.co2 0 **** 0
16 O642 15.339 19.5025 61.4089 O.co2 0 **** 0
17 V 11.9162 16.7361 62.8541 Cr.th 0 **** 0
18 O841 13.0633 18.2022 62.8325 O.3 0 **** 0
19 V 12.3352 19.9168 62.7844 Cr.th 0 **** 0
20 V 15.0161 17.9554 62.8855 Fe 0 **** 0
21 C1399 14.5848 20.3985 60.95 C.2 0 **** 0
22 C1407 14.5556 20.3504 64.6768 C.2 0 **** 0
23 H 9.59557 18.6045 60.2617 H 0 **** 0
24 H 14.1688 14.9596 65.4908 H 0 **** 0
25 H 9.71346 18.7128 65.4735 H 0 **** 0
26 H 14.1801 15.1082 60.1307 H 0 **** 0
27 H 14.9776 21.0272 60.1289 H 0 **** 0
28 H 14.9256 20.987 65.5013 H 0 **** 0
29 O 16.8103 17.6821 62.8361 O.3 0 **** 0
30 O 17.5996 18.8638 62.7853 O.3 0 **** 0
31 H 17.259 19.2814 61.9579 H 0 **** 0
@<TRIPOS>BOND
1 2 1 1
2 3 1 2
3 6 5 1
4 7 5 2
5 10 9 1
6 11 9 2
7 14 13 1
8 15 13 2
9 17 14 1
10 17 2 1
11 17 6 1
12 17 10 1
13 18 17 1
14 19 18 1
15 19 3 1
16 19 4 1
17 19 12 1
18 19 11 1
19 20 16 1
20 20 18 1
21 20 15 1
22 20 8 1
23 20 7 1
24 21 4 2
25 21 16 1
26 22 12 2
27 22 8 1
28 1 23 1
29 5 24 1
30 9 25 1
31 13 26 1
32 21 27 1
33 22 28 1
34 20 29 1
35 29 30 1
36 30 31 1
