# Supplementary material for: Electrostatic potential-derived charge: a universal OER performance descriptor for MOFs
Source: Chem Sci. 2022 Oct 18;13(44):13160–71. doi: 10.1039/d2sc04898a (PMC9667949; doi:10.1039/d2sc04898a)
Supplement: SC-013-D2SC04898A-s041 [file SC-013-D2SC04898A-s041.mol2]

# Mol2 file generated by Materials Studio
@<TRIPOS>MOLECULE
structure
28 33 0 0 0 
SMALL
USER_CHARGES


@<TRIPOS>ATOM
1 C16 10.2806 18.5084 61.0446 C.2 0 **** 0.651
2 O10 10.5518 17.3349 61.4455 O.co2 0 **** -0.646
3 O11 10.763 19.6102 61.4487 O.co2 0 **** -0.646
4 O13 13.278 20.7893 61.4499 O.co2 0 **** -0.664
5 C45 14.0206 15.7757 64.6699 C.2 0 **** 0.666
6 O27 12.8181 15.7083 64.2331 O.co2 0 **** -0.662
7 O28 14.9428 16.5473 64.3036 O.co2 0 **** -0.641
8 O30 15.2189 19.5576 64.3088 O.co2 0 **** -0.647
9 C1060 10.2944 18.4979 64.6583 C.2 0 **** 0.659
10 O622 10.5655 17.326 64.2527 O.co2 0 **** -0.647
11 O623 10.772 19.6018 64.2541 O.co2 0 **** -0.648
12 O625 13.2882 20.7801 64.2438 O.co2 0 **** -0.665
13 C1089 14.0023 15.7877 60.9844 C.2 0 **** 0.665
14 O639 12.8034 15.7181 61.4305 O.co2 0 **** -0.661
15 O640 14.9285 16.5554 61.3486 O.co2 0 **** -0.64
16 O642 15.2056 19.5642 61.3561 O.co2 0 **** -0.646
17 V 11.8468 16.7218 62.8407 Cr.th 0 **** 1.582
18 O841 12.8943 18.2595 62.8414 O.3 0 **** -0.973
19 V 12.1499 19.9656 62.8482 Cr.th 0 **** 1.589
20 V 14.8851 18.071 62.8306 Mn 0 **** 1.382
21 C1399 14.4485 20.5058 61.0106 C.2 0 **** 0.667
22 C1407 14.4642 20.4959 64.668 C.2 0 **** 0.666
23 H 9.52773 18.5773 60.2388 H 0 **** 0.056
24 H 14.2532 15.0543 65.4762 H 0 **** 0.036
25 H 9.54651 18.5634 65.469 H 0 **** 0.053
26 H 14.2272 15.072 60.1708 H 0 **** 0.036
27 H 14.8147 21.1926 60.2236 H 0 **** 0.039
28 H 14.8386 21.1795 65.4541 H 0 **** 0.039
@<TRIPOS>BOND
1 2 1 1
2 3 1 2
3 6 5 1
4 7 5 2
5 10 9 1
6 11 9 2
7 14 13 1
8 15 13 2
9 17 14 1
10 17 2 1
11 17 6 1
12 17 10 1
13 18 17 1
14 19 18 1
15 19 3 1
16 19 4 1
17 19 12 1
18 19 11 1
19 20 16 1
20 20 18 1
21 20 15 1
22 20 8 1
23 20 7 1
24 21 4 2
25 21 16 1
26 22 12 2
27 22 8 1
28 1 23 1
29 5 24 1
30 9 25 1
31 13 26 1
32 21 27 1
33 22 28 1
