# Supplementary material for: Electrostatic potential-derived charge: a universal OER performance descriptor for MOFs
Source: Chem Sci. 2022 Oct 18;13(44):13160–71. doi: 10.1039/d2sc04898a (PMC9667949; doi:10.1039/d2sc04898a)
Supplement: SC-013-D2SC04898A-s042 [file SC-013-D2SC04898A-s042.mol2]

# Mol2 file generated by Materials Studio
@<TRIPOS>MOLECULE
structure
29 34 0 0 0 
SMALL
USER_CHARGES


@<TRIPOS>ATOM
1 C16 10.2702 18.5033 61.0537 C.2 0 **** 0
2 O10 10.5701 17.3351 61.447 O.co2 0 **** 0
3 O11 10.7634 19.6007 61.4541 O.co2 0 **** 0
4 O13 13.257 20.7124 61.424 O.co2 0 **** 0
5 C45 14.007 15.897 64.6602 C.2 0 **** 0
6 O27 12.8115 15.7605 64.2244 O.co2 0 **** 0
7 O28 14.909 16.6803 64.2698 O.co2 0 **** 0
8 O30 15.1604 19.418 64.2937 O.co2 0 **** 0
9 C1060 10.3078 18.5074 64.6569 C.2 0 **** 0
10 O622 10.5901 17.339 64.2512 O.co2 0 **** 0
11 O623 10.7995 19.6041 64.2526 O.co2 0 **** 0
12 O625 13.2868 20.7358 64.2084 O.co2 0 **** 0
13 C1089 13.9992 15.9303 60.991 C.2 0 **** 0
14 O639 12.8095 15.7804 61.4377 O.co2 0 **** 0
15 O640 14.9034 16.7104 61.3837 O.co2 0 **** 0
16 O642 15.1718 19.4529 61.4216 O.co2 0 **** 0
17 V 11.8879 16.7762 62.84 Cr.th 0 **** 0
18 O841 13.0072 18.2529 62.8406 O.3 0 **** 0
19 V 12.1763 19.91 62.8345 Cr.th 0 **** 0
20 V 15.0401 18.0624 62.8409 Mn 0 **** 0
21 C1399 14.42 20.3729 61.0112 C.2 0 **** 0
22 C1407 14.424 20.3673 64.6647 C.2 0 **** 0
23 H 9.49384 18.5694 60.2713 H 0 **** 0
24 H 14.2781 15.2282 65.4963 H 0 **** 0
25 H 9.54949 18.5746 65.4568 H 0 **** 0
26 H 14.263 15.2778 60.1397 H 0 **** 0
27 H 14.8129 20.9782 60.1752 H 0 **** 0
28 H 14.8078 20.9728 65.5047 H 0 **** 0
29 O 16.6499 17.904 62.841 O.3 0 **** 0
@<TRIPOS>BOND
1 2 1 1
2 3 1 2
3 6 5 1
4 7 5 2
5 10 9 1
6 11 9 2
7 14 13 1
8 15 13 2
9 17 14 1
10 17 2 1
11 17 6 1
12 17 10 1
13 18 17 1
14 19 18 1
15 19 3 1
16 19 4 1
17 19 12 1
18 19 11 1
19 20 16 1
20 20 18 1
21 20 15 1
22 20 8 1
23 20 7 1
24 21 4 2
25 21 16 1
26 22 12 2
27 22 8 1
28 1 23 1
29 5 24 1
30 9 25 1
31 13 26 1
32 21 27 1
33 22 28 1
34 20 29 1
