# Supplementary material for: Electrostatic potential-derived charge: a universal OER performance descriptor for MOFs
Source: Chem Sci. 2022 Oct 18;13(44):13160–71. doi: 10.1039/d2sc04898a (PMC9667949; doi:10.1039/d2sc04898a)
Supplement: SC-013-D2SC04898A-s043 [file SC-013-D2SC04898A-s043.mol2]

# Mol2 file generated by Materials Studio
@<TRIPOS>MOLECULE
structure
30 35 0 0 0 
SMALL
USER_CHARGES


@<TRIPOS>ATOM
1 C16 10.3355 18.4885 61.0358 C.2 0 **** 0
2 O10 10.6166 17.3187 61.4385 O.co2 0 **** 0
3 O11 10.8228 19.5868 61.4391 O.co2 0 **** 0
4 O13 13.2847 20.7639 61.3902 O.co2 0 **** 0
5 C45 13.9783 15.7227 64.6787 C.2 0 **** 0
6 O27 12.7575 15.7123 64.2959 O.co2 0 **** 0
7 O28 14.9179 16.4399 64.2574 O.co2 0 **** 0
8 O30 15.1168 19.348 64.4642 O.co2 0 **** 0
9 C1060 10.3429 18.5493 64.6483 C.2 0 **** 0
10 O622 10.5912 17.3717 64.2471 O.co2 0 **** 0
11 O623 10.8646 19.6312 64.2437 O.co2 0 **** 0
12 O625 13.3528 20.7714 64.1758 O.co2 0 **** 0
13 C1089 13.9023 15.7783 60.941 C.2 0 **** 0
14 O639 12.7586 15.6338 61.5096 O.co2 0 **** 0
15 O640 14.808 16.5956 61.2158 O.co2 0 **** 0
16 O642 15.232 19.5745 61.4193 O.co2 0 **** 0
17 V 11.8885 16.736 62.8644 Cr.th 0 **** 0
18 O841 13.0205 18.226 62.8198 O.3 0 **** 0
19 V 12.2383 19.9281 62.8122 Cr.th 0 **** 0
20 V 14.9925 18 62.8117 Mn 0 **** 0
21 C1399 14.4768 20.4815 61.0039 C.2 0 **** 0
22 C1407 14.4291 20.3563 64.7415 C.2 0 **** 0
23 H 9.57394 18.5569 60.2388 H 0 **** 0
24 H 14.2134 15.0026 65.4845 H 0 **** 0
25 H 9.58376 18.6401 65.4456 H 0 **** 0
26 H 14.083 15.0765 60.105 H 0 **** 0
27 H 14.8592 21.1405 60.2014 H 0 **** 0
28 H 14.7716 20.994 65.578 H 0 **** 0
29 O 16.7873 17.7837 62.8162 O.3 0 **** 0
30 H 17.0443 17.2659 63.6039 H 0 **** 0
@<TRIPOS>BOND
1 2 1 1
2 3 1 2
3 6 5 1
4 7 5 2
5 10 9 1
6 11 9 2
7 14 13 1
8 15 13 2
9 17 14 1
10 17 2 1
11 17 6 1
12 17 10 1
13 18 17 1
14 19 18 1
15 19 3 1
16 19 4 1
17 19 12 1
18 19 11 1
19 20 16 1
20 20 18 1
21 20 15 1
22 20 8 1
23 20 7 1
24 21 4 2
25 21 16 1
26 22 12 2
27 22 8 1
28 1 23 1
29 5 24 1
30 9 25 1
31 13 26 1
32 21 27 1
33 22 28 1
34 20 29 1
35 29 30 1
