# Supplementary material for: Electrostatic potential-derived charge: a universal OER performance descriptor for MOFs
Source: Chem Sci. 2022 Oct 18;13(44):13160–71. doi: 10.1039/d2sc04898a (PMC9667949; doi:10.1039/d2sc04898a)
Supplement: SC-013-D2SC04898A-s044 [file SC-013-D2SC04898A-s044.mol2]

# Mol2 file generated by Materials Studio
@<TRIPOS>MOLECULE
structure
31 36 0 0 0 
SMALL
USER_CHARGES


@<TRIPOS>ATOM
1 C16 10.3642 18.5234 61.039 C.2 0 **** 0
2 O10 10.637 17.347 61.426 O.co2 0 **** 0
3 O11 10.8744 19.6113 61.4452 O.co2 0 **** 0
4 O13 13.3748 20.7017 61.3127 O.co2 0 **** 0
5 C45 13.9377 15.66 64.6859 C.2 0 **** 0
6 O27 12.7232 15.6703 64.2617 O.co2 0 **** 0
7 O28 14.8951 16.3667 64.3039 O.co2 0 **** 0
8 O30 15.1982 19.3178 64.4445 O.co2 0 **** 0
9 C1060 10.439 18.6029 64.6518 C.2 0 **** 0
10 O622 10.631 17.422 64.2316 O.co2 0 **** 0
11 O623 10.9916 19.6711 64.247 O.co2 0 **** 0
12 O625 13.4855 20.7868 64.1059 O.co2 0 **** 0
13 C1089 13.9676 15.7627 60.9728 C.2 0 **** 0
14 O639 12.7917 15.6626 61.4738 O.co2 0 **** 0
15 O640 14.8942 16.5407 61.3007 O.co2 0 **** 0
16 O642 15.3337 19.5414 61.3817 O.co2 0 **** 0
17 V 11.9091 16.7433 62.8488 Cr.th 0 **** 0
18 O841 13.0687 18.2068 62.8099 O.3 0 **** 0
19 V 12.3289 19.9229 62.7821 Cr.th 0 **** 0
20 V 15.0592 17.9526 62.8672 Mn 0 **** 0
21 C1399 14.5679 20.4295 60.9354 C.2 0 **** 0
22 C1407 14.5429 20.3566 64.691 C.2 0 **** 0
23 H 9.59126 18.6094 60.255 H 0 **** 0
24 H 14.1268 14.9276 65.4931 H 0 **** 0
25 H 9.70445 18.7154 65.4682 H 0 **** 0
26 H 14.1682 15.0598 60.1425 H 0 **** 0
27 H 14.9419 21.0683 60.1129 H 0 **** 0
28 H 14.9044 21.0021 65.5125 H 0 **** 0
29 O 16.8968 17.6827 62.7986 O.3 0 **** 0
30 O 17.6191 18.9075 62.8599 O.3 0 **** 0
31 H 17.4552 19.2697 61.9598 H 0 **** 0
@<TRIPOS>BOND
1 2 1 1
2 3 1 2
3 6 5 1
4 7 5 2
5 10 9 1
6 11 9 2
7 14 13 1
8 15 13 2
9 17 14 1
10 17 2 1
11 17 6 1
12 17 10 1
13 18 17 1
14 19 18 1
15 19 3 1
16 19 4 1
17 19 12 1
18 19 11 1
19 20 16 1
20 20 18 1
21 20 15 1
22 20 8 1
23 20 7 1
24 21 4 2
25 21 16 1
26 22 12 2
27 22 8 1
28 1 23 1
29 5 24 1
30 9 25 1
31 13 26 1
32 21 27 1
33 22 28 1
34 20 29 1
35 29 30 1
36 30 31 1
