# Supplementary material for: Electrostatic potential-derived charge: a universal OER performance descriptor for MOFs
Source: Chem Sci. 2022 Oct 18;13(44):13160–71. doi: 10.1039/d2sc04898a (PMC9667949; doi:10.1039/d2sc04898a)
Supplement: SC-013-D2SC04898A-s045 [file SC-013-D2SC04898A-s045.mol2]

# Mol2 file generated by Materials Studio
@<TRIPOS>MOLECULE
structure
28 33 0 0 0 
SMALL
USER_CHARGES


@<TRIPOS>ATOM
1 C16 10.2721 18.5032 61.0469 C.2 0 **** 0.639
2 O10 10.547 17.3315 61.4509 O.co2 0 **** -0.65
3 O11 10.7538 19.6065 61.4481 O.co2 0 **** -0.647
4 O13 13.2806 20.7418 61.4527 O.co2 0 **** -0.668
5 C45 14.047 15.8635 64.6384 C.2 0 **** 0.641
6 O27 12.8275 15.766 64.2481 O.co2 0 **** -0.667
7 O28 14.942 16.6444 64.234 O.co2 0 **** -0.613
8 O30 15.1992 19.4554 64.2569 O.co2 0 **** -0.614
9 C1060 10.2755 18.5097 64.6514 C.2 0 **** 0.634
10 O622 10.5504 17.3367 64.2517 O.co2 0 **** -0.648
11 O623 10.7579 19.6108 64.2457 O.co2 0 **** -0.646
12 O625 13.2923 20.7243 64.2376 O.co2 0 **** -0.668
13 C1089 14.0158 15.87 61.0163 C.2 0 **** 0.635
14 O639 12.8168 15.7496 61.4597 O.co2 0 **** -0.667
15 O640 14.9123 16.6689 61.3802 O.co2 0 **** -0.611
16 O642 15.1903 19.4789 61.4063 O.co2 0 **** -0.613
17 V 11.8493 16.7416 62.8516 Cr.th 0 **** 1.625
18 O841 12.8676 18.2637 62.8394 O.3 0 **** -0.915
19 V 12.1482 19.9482 62.8445 Cr.th 0 **** 1.62
20 V 14.8148 18.0826 62.8205 Ni 0 **** 1.225
21 C1399 14.4546 20.4259 61.0378 C.2 0 **** 0.64
22 C1407 14.4656 20.3963 64.6452 C.2 0 **** 0.64
23 H 9.51762 18.5688 60.2426 H 0 **** 0.062
24 H 14.3258 15.1558 65.4417 H 0 **** 0.049
25 H 9.52137 18.5785 65.4557 H 0 **** 0.064
26 H 14.2732 15.1655 60.2033 H 0 **** 0.051
27 H 14.8495 21.0907 60.2466 H 0 **** 0.05
28 H 14.8623 21.0426 65.4507 H 0 **** 0.05
@<TRIPOS>BOND
1 2 1 1
2 3 1 2
3 6 5 1
4 7 5 2
5 10 9 1
6 11 9 2
7 14 13 1
8 15 13 2
9 17 14 1
10 17 2 1
11 17 6 1
12 17 10 1
13 18 17 1
14 19 18 1
15 19 3 1
16 19 4 1
17 19 12 1
18 19 11 1
19 20 16 1
20 20 18 1
21 20 15 1
22 20 8 1
23 20 7 1
24 21 4 2
25 21 16 1
26 22 12 2
27 22 8 1
28 1 23 1
29 5 24 1
30 9 25 1
31 13 26 1
32 21 27 1
33 22 28 1
