# Supplementary material for: Electrostatic potential-derived charge: a universal OER performance descriptor for MOFs
Source: Chem Sci. 2022 Oct 18;13(44):13160–71. doi: 10.1039/d2sc04898a (PMC9667949; doi:10.1039/d2sc04898a)
Supplement: SC-013-D2SC04898A-s046 [file SC-013-D2SC04898A-s046.mol2]

# Mol2 file generated by Materials Studio
@<TRIPOS>MOLECULE
structure
29 34 0 0 0 
SMALL
USER_CHARGES


@<TRIPOS>ATOM
1 C16 10.289 18.5065 61.0543 C.2 0 **** 0
2 O10 10.5775 17.3366 61.4517 O.co2 0 **** 0
3 O11 10.7808 19.6046 61.4547 O.co2 0 **** 0
4 O13 13.2567 20.7542 61.4545 O.co2 0 **** 0
5 C45 13.9989 15.8492 64.6844 C.2 0 **** 0
6 O27 12.8043 15.7416 64.2186 O.co2 0 **** 0
7 O28 14.9156 16.6224 64.3365 O.co2 0 **** 0
8 O30 15.1785 19.4862 64.3466 O.co2 0 **** 0
9 C1060 10.3091 18.5016 64.6491 C.2 0 **** 0
10 O622 10.5929 17.3326 64.2461 O.co2 0 **** 0
11 O623 10.7971 19.6006 64.2464 O.co2 0 **** 0
12 O625 13.2724 20.7507 64.2207 O.co2 0 **** 0
13 C1089 13.9823 15.8624 60.9724 C.2 0 **** 0
14 O639 12.7918 15.7507 61.4472 O.co2 0 **** 0
15 O640 14.9012 16.6348 61.3169 O.co2 0 **** 0
16 O642 15.1752 19.5078 61.336 O.co2 0 **** 0
17 V 11.8997 16.7704 62.8406 Cr.th 0 **** 0
18 O841 12.9597 18.2573 62.8385 O.3 0 **** 0
19 V 12.19 19.9143 62.8427 Cr.th 0 **** 0
20 V 15.0687 18.0564 62.8313 Ni 0 **** 0
21 C1399 14.4162 20.4378 60.9926 C.2 0 **** 0
22 C1407 14.425 20.4211 64.6896 C.2 0 **** 0
23 H 9.52029 18.5737 60.2644 H 0 **** 0
24 H 14.222 15.1485 65.5115 H 0 **** 0
25 H 9.54898 18.5675 65.4473 H 0 **** 0
26 H 14.1992 15.1668 60.1394 H 0 **** 0
27 H 14.7648 21.0954 60.1737 H 0 **** 0
28 H 14.7737 21.0704 65.5149 H 0 **** 0
29 O 16.8157 17.8922 62.824 O.3 0 **** 0
@<TRIPOS>BOND
1 2 1 1
2 3 1 2
3 6 5 1
4 7 5 2
5 10 9 1
6 11 9 2
7 14 13 1
8 15 13 2
9 17 14 1
10 17 2 1
11 17 6 1
12 17 10 1
13 18 17 1
14 19 18 1
15 19 3 1
16 19 4 1
17 19 12 1
18 19 11 1
19 20 16 1
20 20 18 1
21 20 15 1
22 20 8 1
23 20 7 1
24 21 4 2
25 21 16 1
26 22 12 2
27 22 8 1
28 1 23 1
29 5 24 1
30 9 25 1
31 13 26 1
32 21 27 1
33 22 28 1
34 20 29 1
