# Supplementary material for: Electrostatic potential-derived charge: a universal OER performance descriptor for MOFs
Source: Chem Sci. 2022 Oct 18;13(44):13160–71. doi: 10.1039/d2sc04898a (PMC9667949; doi:10.1039/d2sc04898a)
Supplement: SC-013-D2SC04898A-s047 [file SC-013-D2SC04898A-s047.mol2]

# Mol2 file generated by Materials Studio
@<TRIPOS>MOLECULE
structure
30 35 0 0 0 
SMALL
USER_CHARGES


@<TRIPOS>ATOM
1 C16 10.3317 18.4561 61.0353 C.2 0 **** 0
2 O10 10.6314 17.2944 61.4498 O.co2 0 **** 0
3 O11 10.8035 19.5659 61.4259 O.co2 0 **** 0
4 O13 13.2737 20.7326 61.3931 O.co2 0 **** 0
5 C45 14.0302 15.815 64.6797 C.2 0 **** 0
6 O27 12.7958 15.7874 64.3334 O.co2 0 **** 0
7 O28 14.9548 16.533 64.2329 O.co2 0 **** 0
8 O30 15.0721 19.3505 64.4759 O.co2 0 **** 0
9 C1060 10.3117 18.563 64.6315 C.2 0 **** 0
10 O622 10.5821 17.3842 64.2471 O.co2 0 **** 0
11 O623 10.8186 19.6487 64.2179 O.co2 0 **** 0
12 O625 13.31 20.7807 64.1624 O.co2 0 **** 0
13 C1089 13.9864 15.8826 61.005 C.2 0 **** 0
14 O639 12.8422 15.6894 61.5647 O.co2 0 **** 0
15 O640 14.8589 16.7344 61.2741 O.co2 0 **** 0
16 O642 15.2398 19.562 61.4777 O.co2 0 **** 0
17 V 11.9128 16.7631 62.8897 Cr.th 0 **** 0
18 O841 12.9807 18.2601 62.8491 O.3 0 **** 0
19 V 12.2125 19.9296 62.8031 Cr.th 0 **** 0
20 V 14.9482 18.0677 62.8542 Ni 0 **** 0
21 C1399 14.4825 20.4535 61.0432 C.2 0 **** 0
22 C1407 14.3786 20.3552 64.7421 C.2 0 **** 0
23 H 9.57056 18.5028 60.2365 H 0 **** 0
24 H 14.2941 15.1054 65.4865 H 0 **** 0
25 H 9.5448 18.6503 65.4212 H 0 **** 0
26 H 14.2032 15.1842 60.1747 H 0 **** 0
27 H 14.8802 21.1068 60.2439 H 0 **** 0
28 H 14.7081 20.9845 65.59 H 0 **** 0
29 O 16.7921 17.9189 62.859 O.3 0 **** 0
30 H 16.9866 17.2491 63.5439 H 0 **** 0
@<TRIPOS>BOND
1 2 1 1
2 3 1 2
3 6 5 1
4 7 5 2
5 10 9 1
6 11 9 2
7 14 13 1
8 15 13 2
9 17 14 1
10 17 2 1
11 17 6 1
12 17 10 1
13 18 17 1
14 19 18 1
15 19 3 1
16 19 4 1
17 19 12 1
18 19 11 1
19 20 16 1
20 20 18 1
21 20 15 1
22 20 8 1
23 20 7 1
24 21 4 2
25 21 16 1
26 22 12 2
27 22 8 1
28 1 23 1
29 5 24 1
30 9 25 1
31 13 26 1
32 21 27 1
33 22 28 1
34 20 29 1
35 29 30 1
