# Supplementary material for: Electrostatic potential-derived charge: a universal OER performance descriptor for MOFs
Source: Chem Sci. 2022 Oct 18;13(44):13160–71. doi: 10.1039/d2sc04898a (PMC9667949; doi:10.1039/d2sc04898a)
Supplement: SC-013-D2SC04898A-s048 [file SC-013-D2SC04898A-s048.mol2]

# Mol2 file generated by Materials Studio
@<TRIPOS>MOLECULE
structure
31 36 0 0 0 
SMALL
USER_CHARGES


@<TRIPOS>ATOM
1 C16 10.3653 18.5235 61.0276 C.2 0 **** 0
2 O10 10.6203 17.3501 61.4347 O.co2 0 **** 0
3 O11 10.8856 19.6125 61.4206 O.co2 0 **** 0
4 O13 13.4138 20.6531 61.3308 O.co2 0 **** 0
5 C45 13.9863 15.7359 64.6642 C.2 0 **** 0
6 O27 12.7706 15.7061 64.2449 O.co2 0 **** 0
7 O28 14.9284 16.4697 64.2925 O.co2 0 **** 0
8 O30 15.2301 19.3011 64.4089 O.co2 0 **** 0
9 C1060 10.4094 18.5976 64.636 C.2 0 **** 0
10 O622 10.622 17.414 64.2356 O.co2 0 **** 0
11 O623 10.9444 19.67 64.2173 O.co2 0 **** 0
12 O625 13.4708 20.7425 64.12 O.co2 0 **** 0
13 C1089 13.9895 15.8274 60.9893 C.2 0 **** 0
14 O639 12.8026 15.7036 61.4698 O.co2 0 **** 0
15 O640 14.9016 16.6091 61.3354 O.co2 0 **** 0
16 O642 15.3601 19.4775 61.4711 O.co2 0 **** 0
17 V 11.9078 16.751 62.8475 Cr.th 0 **** 0
18 O841 13.0215 18.213 62.853 O.3 0 **** 0
19 V 12.3151 19.9113 62.7845 Cr.th 0 **** 0
20 V 14.9872 17.9608 62.8938 Ni 0 **** 0
21 C1399 14.6145 20.3745 60.9988 C.2 0 **** 0
22 C1407 14.5501 20.3174 64.6774 C.2 0 **** 0
23 H 9.60054 18.6069 60.2353 H 0 **** 0
24 H 14.2053 15.0084 65.4682 H 0 **** 0
25 H 9.67137 18.7107 65.4493 H 0 **** 0
26 H 14.2093 15.136 60.1537 H 0 **** 0
27 H 15.031 21.0082 60.1932 H 0 **** 0
28 H 14.9121 20.9562 65.5046 H 0 **** 0
29 O 16.8956 17.6554 62.8741 O.3 0 **** 0
30 O 17.6488 18.7963 62.6634 O.3 0 **** 0
31 H 17.1528 19.2424 61.9259 H 0 **** 0
@<TRIPOS>BOND
1 2 1 1
2 3 1 2
3 6 5 1
4 7 5 2
5 10 9 1
6 11 9 2
7 14 13 1
8 15 13 2
9 17 14 1
10 17 2 1
11 17 6 1
12 17 10 1
13 18 17 1
14 19 18 1
15 19 3 1
16 19 4 1
17 19 12 1
18 19 11 1
19 20 16 1
20 20 18 1
21 20 15 1
22 20 8 1
23 20 7 1
24 21 4 2
25 21 16 1
26 22 12 2
27 22 8 1
28 1 23 1
29 5 24 1
30 9 25 1
31 13 26 1
32 21 27 1
33 22 28 1
34 20 29 1
35 29 30 1
36 30 31 1
