# Supplementary material for: Electrostatic potential-derived charge: a universal OER performance descriptor for MOFs
Source: Chem Sci. 2022 Oct 18;13(44):13160–71. doi: 10.1039/d2sc04898a (PMC9667949; doi:10.1039/d2sc04898a)
Supplement: SC-013-D2SC04898A-s049 [file SC-013-D2SC04898A-s049.mol2]

# Mol2 file generated by Materials Studio
@<TRIPOS>MOLECULE
structure
28 33 0 0 0 
SMALL
USER_CHARGES


@<TRIPOS>ATOM
1 C16 10.2827 18.5069 61.0261 C.2 0 **** 0.666
2 O10 10.5477 17.3327 61.4296 O.co2 0 **** -0.63
3 O11 10.754 19.6135 61.431 O.co2 0 **** -0.631
4 O13 13.2959 20.8429 61.4208 O.co2 0 **** -0.636
5 C45 14.0302 15.7988 64.6436 C.2 0 **** 0.654
6 O27 12.8271 15.6608 64.2627 O.co2 0 **** -0.635
7 O28 14.8902 16.6399 64.2332 O.co2 0 **** -0.693
8 O30 15.1463 19.4744 64.2527 O.co2 0 **** -0.698
9 C1060 10.2936 18.5078 64.6761 C.2 0 **** 0.665
10 O622 10.5547 17.3337 64.27 O.co2 0 **** -0.629
11 O623 10.7654 19.6138 64.2703 O.co2 0 **** -0.631
12 O625 13.3111 20.835 64.2614 O.co2 0 **** -0.638
13 C1089 14.0081 15.8131 61.0108 C.2 0 **** 0.655
14 O639 12.8189 15.6583 61.4272 O.co2 0 **** -0.637
15 O640 14.8711 16.66 61.4033 O.co2 0 **** -0.695
16 O642 15.1373 19.4912 61.4212 O.co2 0 **** -0.695
17 V 11.8008 16.661 62.8472 Cr.th 0 **** 1.361
18 O841 12.9597 18.2619 62.8386 O.3 0 **** -0.878
19 V 12.1145 20.0458 62.8454 Cr.th 0 **** 1.363
20 V 14.7206 18.0937 62.8298 V 0 **** 1.77
21 C1399 14.4431 20.4774 61.019 C.2 0 **** 0.657
22 C1407 14.4572 20.4624 64.6596 C.2 0 **** 0.663
23 H 9.5411 18.5729 60.2083 H 0 **** 0.038
24 H 14.3696 15.1022 65.431 H 0 **** 0.049
25 H 9.55564 18.5745 65.497 H 0 **** 0.039
26 H 14.3316 15.127 60.2079 H 0 **** 0.05
27 H 14.8921 21.0903 60.2172 H 0 **** 0.049
28 H 14.9104 21.0697 65.4633 H 0 **** 0.047
@<TRIPOS>BOND
1 2 1 1
2 3 1 2
3 6 5 1
4 7 5 2
5 10 9 1
6 11 9 2
7 14 13 1
8 15 13 2
9 17 14 1
10 17 2 1
11 17 6 1
12 17 10 1
13 18 17 1
14 19 18 1
15 19 3 1
16 19 4 1
17 19 12 1
18 19 11 1
19 20 16 1
20 20 18 1
21 20 15 1
22 20 8 1
23 20 7 1
24 21 4 2
25 21 16 1
26 22 12 2
27 22 8 1
28 1 23 1
29 5 24 1
30 9 25 1
31 13 26 1
32 21 27 1
33 22 28 1
