# Supplementary material for: Electrostatic potential-derived charge: a universal OER performance descriptor for MOFs
Source: Chem Sci. 2022 Oct 18;13(44):13160–71. doi: 10.1039/d2sc04898a (PMC9667949; doi:10.1039/d2sc04898a)
Supplement: SC-013-D2SC04898A-s050 [file SC-013-D2SC04898A-s050.mol2]

# Mol2 file generated by Materials Studio
@<TRIPOS>MOLECULE
structure
29 34 0 0 0 
SMALL
USER_CHARGES


@<TRIPOS>ATOM
1 C16 10.2644 18.5007 61.0522 C.2 0 **** 0
2 O10 10.5615 17.3321 61.4463 O.co2 0 **** 0
3 O11 10.7555 19.5995 61.4517 O.co2 0 **** 0
4 O13 13.246 20.7326 61.4088 O.co2 0 **** 0
5 C45 13.9884 15.8588 64.6789 C.2 0 **** 0
6 O27 12.7976 15.7368 64.233 O.co2 0 **** 0
7 O28 14.8973 16.6335 64.2878 O.co2 0 **** 0
8 O30 15.1601 19.4633 64.318 O.co2 0 **** 0
9 C1060 10.3057 18.5077 64.6595 C.2 0 **** 0
10 O622 10.5845 17.3382 64.2545 O.co2 0 **** 0
11 O623 10.795 19.605 64.2538 O.co2 0 **** 0
12 O625 13.2805 20.7592 64.212 O.co2 0 **** 0
13 C1089 13.9804 15.8989 60.9704 C.2 0 **** 0
14 O639 12.7958 15.76 61.4279 O.co2 0 **** 0
15 O640 14.8905 16.6706 61.3657 O.co2 0 **** 0
16 O642 15.1732 19.5053 61.4126 O.co2 0 **** 0
17 V 11.8789 16.7741 62.8402 Cr.th 0 **** 0
18 O841 12.9786 18.2543 62.839 O.3 0 **** 0
19 V 12.168 19.911 62.832 Cr.th 0 **** 0
20 V 15.2157 18.0469 62.8441 V 0 **** 0
21 C1399 14.4115 20.4131 60.9934 C.2 0 **** 0
22 C1407 14.4149 20.4079 64.683 C.2 0 **** 0
23 H 9.4896 18.5663 60.2679 H 0 **** 0
24 H 14.2423 15.1882 65.5197 H 0 **** 0
25 H 9.55006 18.5759 65.462 H 0 **** 0
26 H 14.2268 15.2481 60.1118 H 0 **** 0
27 H 14.7888 21.0228 60.1528 H 0 **** 0
28 H 14.7791 21.0236 65.5248 H 0 **** 0
29 O 16.8067 17.8799 62.8429 O.3 0 **** 0
@<TRIPOS>BOND
1 2 1 1
2 3 1 2
3 6 5 1
4 7 5 2
5 10 9 1
6 11 9 2
7 14 13 1
8 15 13 2
9 17 14 1
10 17 2 1
11 17 6 1
12 17 10 1
13 18 17 1
14 19 18 1
15 19 3 1
16 19 4 1
17 19 12 1
18 19 11 1
19 20 16 1
20 20 18 1
21 20 15 1
22 20 8 1
23 20 7 1
24 21 4 2
25 21 16 1
26 22 12 2
27 22 8 1
28 1 23 1
29 5 24 1
30 9 25 1
31 13 26 1
32 21 27 1
33 22 28 1
34 20 29 1
