# Supplementary material for: Electrostatic potential-derived charge: a universal OER performance descriptor for MOFs
Source: Chem Sci. 2022 Oct 18;13(44):13160–71. doi: 10.1039/d2sc04898a (PMC9667949; doi:10.1039/d2sc04898a)
Supplement: SC-013-D2SC04898A-s051 [file SC-013-D2SC04898A-s051.mol2]

# Mol2 file generated by Materials Studio
@<TRIPOS>MOLECULE
structure
30 35 0 0 0 
SMALL
USER_CHARGES


@<TRIPOS>ATOM
1 C16 10.3424 18.4568 61.0241 C.2 0 **** 0
2 O10 10.6388 17.2978 61.4485 O.co2 0 **** 0
3 O11 10.8124 19.5683 61.4097 O.co2 0 **** 0
4 O13 13.2721 20.7972 61.412 O.co2 0 **** 0
5 C45 13.9937 15.8117 64.73 C.2 0 **** 0
6 O27 12.7787 15.7362 64.3444 O.co2 0 **** 0
7 O28 14.904 16.5683 64.3003 O.co2 0 **** 0
8 O30 15.0846 19.4929 64.4136 O.co2 0 **** 0
9 C1060 10.2862 18.5442 64.6392 C.2 0 **** 0
10 O622 10.5794 17.3679 64.2626 O.co2 0 **** 0
11 O623 10.7787 19.6361 64.2276 O.co2 0 **** 0
12 O625 13.2499 20.8406 64.2292 O.co2 0 **** 0
13 C1089 14.0088 15.8574 61.0406 C.2 0 **** 0
14 O639 12.8456 15.6801 61.5372 O.co2 0 **** 0
15 O640 14.8857 16.6943 61.3801 O.co2 0 **** 0
16 O642 15.1991 19.5779 61.4913 O.co2 0 **** 0
17 V 11.9032 16.7518 62.8991 Cr.th 0 **** 0
18 O841 13.0589 18.2504 62.8848 O.3 0 **** 0
19 V 12.181 19.9549 62.8251 Cr.th 0 **** 0
20 V 14.9923 18.1032 62.8954 V 0 **** 0
21 C1399 14.4557 20.4903 61.0433 C.2 0 **** 0
22 C1407 14.3565 20.4652 64.745 C.2 0 **** 0
23 H 9.58575 18.4981 60.2202 H 0 **** 0
24 H 14.2677 15.1199 65.5476 H 0 **** 0
25 H 9.50999 18.6202 65.4217 H 0 **** 0
26 H 14.2673 15.1812 60.2052 H 0 **** 0
27 H 14.8691 21.108 60.2258 H 0 **** 0
28 H 14.7098 21.0806 65.5918 H 0 **** 0
29 O 16.8048 17.9031 62.9477 O.3 0 **** 0
30 H 17.1394 17.0155 63.1694 H 0 **** 0
@<TRIPOS>BOND
1 2 1 1
2 3 1 2
3 6 5 1
4 7 5 2
5 10 9 1
6 11 9 2
7 14 13 1
8 15 13 2
9 17 14 1
10 17 2 1
11 17 6 1
12 17 10 1
13 18 17 1
14 19 18 1
15 19 3 1
16 19 4 1
17 19 12 1
18 19 11 1
19 20 16 1
20 20 18 1
21 20 15 1
22 20 8 1
23 20 7 1
24 21 4 2
25 21 16 1
26 22 12 2
27 22 8 1
28 1 23 1
29 5 24 1
30 9 25 1
31 13 26 1
32 21 27 1
33 22 28 1
34 20 29 1
35 29 30 1
