# Supplementary material for: Electrostatic potential-derived charge: a universal OER performance descriptor for MOFs
Source: Chem Sci. 2022 Oct 18;13(44):13160–71. doi: 10.1039/d2sc04898a (PMC9667949; doi:10.1039/d2sc04898a)
Supplement: SC-013-D2SC04898A-s052 [file SC-013-D2SC04898A-s052.mol2]

# Mol2 file generated by Materials Studio
@<TRIPOS>MOLECULE
structure
31 36 0 0 0 
SMALL
USER_CHARGES


@<TRIPOS>ATOM
1 C16 10.3208 18.5347 61.0404 C.2 0 **** 0
2 O10 10.5878 17.3598 61.4348 O.co2 0 **** 0
3 O11 10.8291 19.6244 61.4439 O.co2 0 **** 0
4 O13 13.3173 20.7793 61.4293 O.co2 0 **** 0
5 C45 13.9817 15.7854 64.6603 C.2 0 **** 0
6 O27 12.7854 15.6762 64.2237 O.co2 0 **** 0
7 O28 14.8877 16.5638 64.2659 O.co2 0 **** 0
8 O30 15.1923 19.445 64.2878 O.co2 0 **** 0
9 C1060 10.3542 18.5226 64.6629 C.2 0 **** 0
10 O622 10.6141 17.3497 64.258 O.co2 0 **** 0
11 O623 10.8541 19.615 64.2557 O.co2 0 **** 0
12 O625 13.3392 20.776 64.232 O.co2 0 **** 0
13 C1089 13.9539 15.8084 60.959 C.2 0 **** 0
14 O639 12.7644 15.6936 61.4124 O.co2 0 **** 0
15 O640 14.8659 16.5836 61.3465 O.co2 0 **** 0
16 O642 15.1772 19.4589 61.3535 O.co2 0 **** 0
17 V 11.8846 16.7416 62.8319 Cr.th 0 **** 0
18 O841 13.0557 18.2384 62.8308 O.3 0 **** 0
19 V 12.2316 19.9356 62.8385 Cr.th 0 **** 0
20 V 15.0063 18.0304 62.8136 V 0 **** 0
21 C1399 14.4561 20.4173 60.975 C.2 0 **** 0
22 C1407 14.4799 20.406 64.6758 C.2 0 **** 0
23 H 9.55537 18.6178 60.2481 H 0 **** 0
24 H 14.24 15.1017 65.4895 H 0 **** 0
25 H 9.60379 18.6018 65.4697 H 0 **** 0
26 H 14.1997 15.1338 60.1187 H 0 **** 0
27 H 14.843 21.0314 60.1421 H 0 **** 0
28 H 14.8768 21.015 65.5078 H 0 **** 0
29 O 16.8284 17.7982 62.8137 O.3 0 **** 0
30 O 17.683 18.9727 62.7993 O.3 0 **** 0
31 H 18.5499 18.5233 62.844 H 0 **** 0
@<TRIPOS>BOND
1 2 1 1
2 3 1 2
3 6 5 1
4 7 5 2
5 10 9 1
6 11 9 2
7 14 13 1
8 15 13 2
9 17 14 1
10 17 2 1
11 17 6 1
12 17 10 1
13 18 17 1
14 19 18 1
15 19 3 1
16 19 4 1
17 19 12 1
18 19 11 1
19 20 16 1
20 20 18 1
21 20 15 1
22 20 8 1
23 20 7 1
24 21 4 2
25 21 16 1
26 22 12 2
27 22 8 1
28 1 23 1
29 5 24 1
30 9 25 1
31 13 26 1
32 21 27 1
33 22 28 1
34 20 29 1
35 29 30 1
36 30 31 1
