# Supplementary material for: Electrostatic potential-derived charge: a universal OER performance descriptor for MOFs
Source: Chem Sci. 2022 Oct 18;13(44):13160–71. doi: 10.1039/d2sc04898a (PMC9667949; doi:10.1039/d2sc04898a)
Supplement: SC-013-D2SC04898A-s053 [file SC-013-D2SC04898A-s053.mol2]

# Mol2 file generated by Materials Studio
@<TRIPOS>MOLECULE
structure
28 33 0 0 0 
SMALL
USER_CHARGES


@<TRIPOS>ATOM
1 C16 10.256 18.5118 61.0335 C.2 0 **** 0
2 O10 10.5371 17.3367 61.4239 O.co2 0 **** 0
3 O11 10.7248 19.6162 61.4477 O.co2 0 **** 0
4 O13 13.2865 20.762 61.4039 O.co2 0 **** 0
5 C45 14.004 15.8486 64.6664 C.2 0 **** 0
6 O27 12.8184 15.6984 64.2377 O.co2 0 **** 0
7 O28 14.8892 16.6667 64.2682 O.co2 0 **** 0
8 O30 15.1748 19.4728 64.2518 O.co2 0 **** 0
9 C1060 10.3052 18.506 64.6806 C.2 0 **** 0
10 O622 10.5554 17.3355 64.2572 O.co2 0 **** 0
11 O623 10.7706 19.614 64.2712 O.co2 0 **** 0
12 O625 13.3107 20.7986 64.2325 O.co2 0 **** 0
13 C1089 14.0359 15.8658 61.011 C.2 0 **** 0
14 O639 12.8414 15.7199 61.4157 O.co2 0 **** 0
15 O640 14.9195 16.6729 61.4345 O.co2 0 **** 0
16 O642 15.1663 19.4571 61.4294 O.co2 0 **** 0
17 Cr145 11.815 16.7055 62.8303 Cr.th 0 **** 0
18 O841 12.9144 18.2646 62.8407 O.3 0 **** 0
19 Cr157 12.1175 19.9947 62.8388 Cr.th 0 **** 0
20 Cr158 14.8146 18.086 62.8493 Cr.th 0 **** 0
21 C1399 14.4364 20.404 61.0021 C.2 0 **** 0
22 C1407 14.4574 20.4434 64.6459 C.2 0 **** 0
23 H 9.50752 18.5786 60.2224 H 0 **** 0
24 H 14.301 15.1793 65.4946 H 0 **** 0
25 H 9.58804 18.5669 65.5197 H 0 **** 0
26 H 14.3474 15.205 60.1813 H 0 **** 0
27 H 14.8591 20.9957 60.1692 H 0 **** 0
28 H 14.8859 21.0585 65.4586 H 0 **** 0
@<TRIPOS>BOND
1 2 1 1
2 3 1 2
3 6 5 1
4 7 5 2
5 10 9 1
6 11 9 2
7 14 13 1
8 15 13 2
9 17 14 1
10 17 2 1
11 17 6 1
12 17 10 1
13 18 17 1
14 19 18 1
15 19 3 1
16 19 4 1
17 19 12 1
18 19 11 1
19 20 16 1
20 20 18 1
21 20 15 1
22 20 8 1
23 20 7 1
24 21 4 2
25 21 16 1
26 22 12 2
27 22 8 1
28 1 23 1
29 5 24 1
30 9 25 1
31 13 26 1
32 21 27 1
33 22 28 1
