# Supplementary material for: Electrostatic potential-derived charge: a universal OER performance descriptor for MOFs
Source: Chem Sci. 2022 Oct 18;13(44):13160–71. doi: 10.1039/d2sc04898a (PMC9667949; doi:10.1039/d2sc04898a)
Supplement: SC-013-D2SC04898A-s054 [file SC-013-D2SC04898A-s054.mol2]

# Mol2 file generated by Materials Studio
@<TRIPOS>MOLECULE
structure
29 34 0 0 0 
SMALL
USER_CHARGES


@<TRIPOS>ATOM
1 C16 10.2683 18.5068 61.0378 C.2 0 **** 0
2 O10 10.5608 17.3378 61.4339 O.co2 0 **** 0
3 O11 10.7538 19.6019 61.4533 O.co2 0 **** 0
4 O13 13.2437 20.7014 61.4106 O.co2 0 **** 0
5 C45 13.9914 15.9034 64.669 C.2 0 **** 0
6 O27 12.7999 15.7678 64.2252 O.co2 0 **** 0
7 O28 14.8895 16.6956 64.2847 O.co2 0 **** 0
8 O30 15.1564 19.4502 64.2746 O.co2 0 **** 0
9 C1060 10.3102 18.5046 64.6734 C.2 0 **** 0
10 O622 10.5759 17.3387 64.2502 O.co2 0 **** 0
11 O623 10.8009 19.6014 64.2678 O.co2 0 **** 0
12 O625 13.2738 20.7476 64.2108 O.co2 0 **** 0
13 C1089 13.9978 15.9101 61.0062 C.2 0 **** 0
14 O639 12.7965 15.7877 61.4266 O.co2 0 **** 0
15 O640 14.8977 16.6908 61.4092 O.co2 0 **** 0
16 O642 15.1581 19.4487 61.4169 O.co2 0 **** 0
17 Cr145 11.8767 16.7873 62.834 Cr.th 0 **** 0
18 O841 13.0099 18.2538 62.842 O.3 0 **** 0
19 Cr157 12.1669 19.9045 62.8369 Cr.th 0 **** 0
20 Cr158 15.1433 18.059 62.8464 Cr.th 0 **** 0
21 C1399 14.4082 20.369 61 C.2 0 **** 0
22 C1407 14.4212 20.3981 64.6536 C.2 0 **** 0
23 H 9.50908 18.5757 60.2388 H 0 **** 0
24 H 14.2633 15.2315 65.5029 H 0 **** 0
25 H 9.57003 18.5707 65.4903 H 0 **** 0
26 H 14.2771 15.2355 60.1769 H 0 **** 0
27 H 14.8034 20.9732 60.1639 H 0 **** 0
28 H 14.8134 21.013 65.4833 H 0 **** 0
29 O 16.7082 17.8913 62.8481 O.3 0 **** 0
@<TRIPOS>BOND
1 2 1 1
2 3 1 2
3 6 5 1
4 7 5 2
5 10 9 1
6 11 9 2
7 14 13 1
8 15 13 2
9 17 14 1
10 17 2 1
11 17 6 1
12 17 10 1
13 18 17 1
14 19 18 1
15 19 3 1
16 19 4 1
17 19 12 1
18 19 11 1
19 20 16 1
20 20 18 1
21 20 15 1
22 20 8 1
23 20 7 1
24 21 4 2
25 21 16 1
26 22 12 2
27 22 8 1
28 1 23 1
29 5 24 1
30 9 25 1
31 13 26 1
32 21 27 1
33 22 28 1
34 20 29 1
