# Supplementary material for: Electrostatic potential-derived charge: a universal OER performance descriptor for MOFs
Source: Chem Sci. 2022 Oct 18;13(44):13160–71. doi: 10.1039/d2sc04898a (PMC9667949; doi:10.1039/d2sc04898a)
Supplement: SC-013-D2SC04898A-s055 [file SC-013-D2SC04898A-s055.mol2]

# Mol2 file generated by Materials Studio
@<TRIPOS>MOLECULE
structure
30 35 0 0 0 
SMALL
USER_CHARGES


@<TRIPOS>ATOM
1 C16 10.3085 18.5064 61.0419 C.2 0 **** 0
2 O10 10.6174 17.337 61.426 O.co2 0 **** 0
3 O11 10.7859 19.6087 61.4475 O.co2 0 **** 0
4 O13 13.2853 20.786 61.475 O.co2 0 **** 0
5 C45 14.0091 15.9136 64.7278 C.2 0 **** 0
6 O27 12.853 15.7257 64.2176 O.co2 0 **** 0
7 O28 14.8887 16.7529 64.4052 O.co2 0 **** 0
8 O30 15.1781 19.5455 64.3123 O.co2 0 **** 0
9 C1060 10.2918 18.4796 64.6327 C.2 0 **** 0
10 O622 10.609 17.3171 64.2345 O.co2 0 **** 0
11 O623 10.7669 19.5893 64.2443 O.co2 0 **** 0
12 O625 13.2512 20.7779 64.2791 O.co2 0 **** 0
13 C1089 14.1042 15.8866 61.0533 C.2 0 **** 0
14 O639 12.8892 15.7705 61.4189 O.co2 0 **** 0
15 O640 14.9946 16.6607 61.5005 O.co2 0 **** 0
16 O642 15.1592 19.4718 61.3971 O.co2 0 **** 0
17 Cr145 11.9192 16.7618 62.8287 Cr.th 0 **** 0
18 O841 13.0138 18.2802 62.8132 O.3 0 **** 0
19 Cr157 12.1677 19.946 62.8594 Cr.th 0 **** 0
20 Cr158 15.0123 18.1176 62.9104 Cr.th 0 **** 0
21 C1399 14.4172 20.4118 61.0133 C.2 0 **** 0
22 C1407 14.4143 20.4653 64.7049 C.2 0 **** 0
23 H 9.53065 18.5685 60.2601 H 0 **** 0
24 H 14.2658 15.2399 65.5651 H 0 **** 0
25 H 9.50939 18.5287 65.4112 H 0 **** 0
26 H 14.4145 15.2135 60.2342 H 0 **** 0
27 H 14.7887 21.007 60.1597 H 0 **** 0
28 H 14.7965 21.092 65.5301 H 0 **** 0
29 O 16.8491 17.9586 62.9103 O.3 0 **** 0
30 H 17.1241 17.3103 62.2378 H 0 **** 0
@<TRIPOS>BOND
1 2 1 1
2 3 1 2
3 6 5 1
4 7 5 2
5 10 9 1
6 11 9 2
7 14 13 1
8 15 13 2
9 17 14 1
10 17 2 1
11 17 6 1
12 17 10 1
13 18 17 1
14 19 18 1
15 19 3 1
16 19 4 1
17 19 12 1
18 19 11 1
19 20 16 1
20 20 18 1
21 20 15 1
22 20 8 1
23 20 7 1
24 21 4 2
25 21 16 1
26 22 12 2
27 22 8 1
28 1 23 1
29 5 24 1
30 9 25 1
31 13 26 1
32 21 27 1
33 22 28 1
34 20 29 1
35 29 30 1
