# Supplementary material for: Electrostatic potential-derived charge: a universal OER performance descriptor for MOFs
Source: Chem Sci. 2022 Oct 18;13(44):13160–71. doi: 10.1039/d2sc04898a (PMC9667949; doi:10.1039/d2sc04898a)
Supplement: SC-013-D2SC04898A-s056 [file SC-013-D2SC04898A-s056.mol2]

# Mol2 file generated by Materials Studio
@<TRIPOS>MOLECULE
structure
31 36 0 0 0 
SMALL
USER_CHARGES


@<TRIPOS>ATOM
1 C16 10.3454 18.5489 61.0381 C.2 0 **** 0
2 O10 10.5896 17.3756 61.4538 O.co2 0 **** 0
3 O11 10.855 19.6388 61.4408 O.co2 0 **** 0
4 O13 13.3592 20.7726 61.4946 O.co2 0 **** 0
5 C45 14.0211 15.8391 64.6552 C.2 0 **** 0
6 O27 12.8204 15.721 64.2363 O.co2 0 **** 0
7 O28 14.9282 16.6144 64.2539 O.co2 0 **** 0
8 O30 15.2437 19.4388 64.2465 O.co2 0 **** 0
9 C1060 10.3264 18.5224 64.6719 C.2 0 **** 0
10 O622 10.5963 17.3486 64.2731 O.co2 0 **** 0
11 O623 10.818 19.6164 64.2585 O.co2 0 **** 0
12 O625 13.3433 20.7113 64.2982 O.co2 0 **** 0
13 C1089 13.9733 15.8514 60.9777 C.2 0 **** 0
14 O639 12.7871 15.7372 61.4351 O.co2 0 **** 0
15 O640 14.9002 16.6105 61.3639 O.co2 0 **** 0
16 O642 15.1615 19.3775 61.3143 O.co2 0 **** 0
17 V 11.8765 16.7578 62.8532 Cr.th 0 **** 0
18 O841 13.0105 18.2411 62.8796 O.3 0 **** 0
19 V 12.2238 19.9354 62.8692 Cr.th 0 **** 0
20 V 15.021 18.0284 62.7955 Cr.th 0 **** 0
21 C1399 14.4571 20.3659 60.9838 C.2 0 **** 0
22 C1407 14.5068 20.3642 64.6845 C.2 0 **** 0
23 H 9.60048 18.6288 60.2264 H 0 **** 0
24 H 14.2934 15.1593 65.4831 H 0 **** 0
25 H 9.57471 18.5989 65.4779 H 0 **** 0
26 H 14.2126 15.1906 60.1249 H 0 **** 0
27 H 14.8342 20.9683 60.1383 H 0 **** 0
28 H 14.9207 20.9627 65.5168 H 0 **** 0
29 O 16.877 17.7636 62.8148 O.3 0 **** 0
30 O 17.6243 19.0005 62.7665 O.3 0 **** 0
31 H 17.7322 19.1786 63.7246 H 0 **** 0
@<TRIPOS>BOND
1 2 1 1
2 3 1 2
3 6 5 1
4 7 5 2
5 10 9 1
6 11 9 2
7 14 13 1
8 15 13 2
9 17 14 1
10 17 2 1
11 17 6 1
12 17 10 1
13 18 17 1
14 19 18 1
15 19 3 1
16 19 4 1
17 19 12 1
18 19 11 1
19 20 16 1
20 20 18 1
21 20 15 1
22 20 8 1
23 20 7 1
24 21 4 2
25 21 16 1
26 22 12 2
27 22 8 1
28 1 23 1
29 5 24 1
30 9 25 1
31 13 26 1
32 21 27 1
33 22 28 1
34 20 29 1
35 29 30 1
36 30 31 1
