# Supplementary material for: Electrostatic potential-derived charge: a universal OER performance descriptor for MOFs
Source: Chem Sci. 2022 Oct 18;13(44):13160–71. doi: 10.1039/d2sc04898a (PMC9667949; doi:10.1039/d2sc04898a)
Supplement: SC-013-D2SC04898A-s058 [file SC-013-D2SC04898A-s058.mol2]

# Mol2 file generated by Materials Studio
@<TRIPOS>MOLECULE
structure
28 33 0 0 0 
SMALL
USER_CHARGES


@<TRIPOS>ATOM
1 C16 10.3417 18.4967 61.0848 C.2 0 **** 0
2 O10 10.6122 17.3225 61.4878 O.co2 0 **** 0
3 O11 10.8158 19.604 61.4873 O.co2 0 **** 0
4 O13 13.2447 20.7001 61.4766 O.co2 0 **** 0
5 C45 14.0099 15.9388 64.5858 C.2 0 **** 0
6 O27 12.8013 15.8133 64.2145 O.co2 0 **** 0
7 O28 14.9003 16.7384 64.1674 O.co2 0 **** 0
8 O30 15.13 19.3615 64.2021 O.co2 0 **** 0
9 C1060 10.3503 18.5061 64.6151 C.2 0 **** 0
10 O622 10.6134 17.3306 64.2114 O.co2 0 **** 0
11 O623 10.8286 19.6104 64.2096 O.co2 0 **** 0
12 O625 13.2622 20.6956 64.1963 O.co2 0 **** 0
13 C1089 13.9835 15.9525 61.0693 C.2 0 **** 0
14 O639 12.797 15.7975 61.4961 O.co2 0 **** 0
15 O640 14.8724 16.7747 61.4466 O.co2 0 **** 0
16 O642 15.1306 19.3934 61.4809 O.co2 0 **** 0
17 V 11.8622 16.7989 62.8513 Fe 0 **** 0
18 O841 12.8847 18.266 62.8384 O.3 0 **** 0
19 V 12.1509 19.8958 62.8416 Fe 0 **** 0
20 V 14.7391 18.0924 62.8262 Co 0 **** 0
21 C1399 14.4001 20.35 61.0818 C.2 0 **** 0
22 C1407 14.4086 20.3259 64.5997 C.2 0 **** 0
23 H 9.59516 18.5614 60.2745 H 0 **** 0
24 H 14.3316 15.2515 65.3881 H 0 **** 0
25 H 9.6074 18.5751 65.4283 H 0 **** 0
26 H 14.2855 15.2727 60.2532 H 0 **** 0
27 H 14.831 20.9657 60.2727 H 0 **** 0
28 H 14.8405 20.9301 65.417 H 0 **** 0
@<TRIPOS>BOND
1 2 1 1
2 3 1 2
3 6 5 1
4 7 5 2
5 10 9 1
6 11 9 2
7 14 13 1
8 15 13 2
9 17 14 1
10 17 2 1
11 17 6 1
12 17 10 1
13 18 17 1
14 19 18 1
15 19 3 1
16 19 4 1
17 19 12 1
18 19 11 1
19 20 16 1
20 20 18 1
21 20 15 1
22 20 8 1
23 20 7 1
24 21 4 2
25 21 16 1
26 22 12 2
27 22 8 1
28 1 23 1
29 5 24 1
30 9 25 1
31 13 26 1
32 21 27 1
33 22 28 1
