# Supplementary material for: Electrostatic potential-derived charge: a universal OER performance descriptor for MOFs
Source: Chem Sci. 2022 Oct 18;13(44):13160–71. doi: 10.1039/d2sc04898a (PMC9667949; doi:10.1039/d2sc04898a)
Supplement: SC-013-D2SC04898A-s059 [file SC-013-D2SC04898A-s059.mol2]

# Mol2 file generated by Materials Studio
@<TRIPOS>MOLECULE
structure
30 35 0 0 0 
SMALL
USER_CHARGES


@<TRIPOS>ATOM
1 C16 10.3337 18.4776 61.0923 C.2 0 **** 0
2 O10 10.6451 17.3184 61.5035 O.co2 0 **** 0
3 O11 10.8028 19.5969 61.4692 O.co2 0 **** 0
4 O13 13.2248 20.6903 61.422 O.co2 0 **** 0
5 C45 14.0324 15.9327 64.5871 C.2 0 **** 0
6 O27 12.8117 15.836 64.2358 O.co2 0 **** 0
7 O28 14.952 16.6841 64.1612 O.co2 0 **** 0
8 O30 15.1114 19.3528 64.2785 O.co2 0 **** 0
9 C1060 10.3623 18.5383 64.6109 C.2 0 **** 0
10 O622 10.6573 17.3648 64.2276 O.co2 0 **** 0
11 O623 10.8354 19.6417 64.1966 O.co2 0 **** 0
12 O625 13.2584 20.72 64.1465 O.co2 0 **** 0
13 C1089 13.9676 15.9837 61.0377 C.2 0 **** 0
14 O639 12.8072 15.7981 61.5268 O.co2 0 **** 0
15 O640 14.8795 16.7935 61.3655 O.co2 0 **** 0
16 O642 15.1632 19.4516 61.4798 O.co2 0 **** 0
17 V 11.9112 16.8216 62.8716 Fe 0 **** 0
18 O841 13.0332 18.2356 62.8283 O.3 0 **** 0
19 V 12.159 19.8919 62.8106 Fe 0 **** 0
20 V 14.8926 18.0748 62.8246 Co 0 **** 0
21 C1399 14.396 20.3645 61.0555 C.2 0 **** 0
22 C1407 14.3714 20.3175 64.618 C.2 0 **** 0
23 H 9.56459 18.5185 60.3018 H 0 **** 0
24 H 14.3359 15.243 65.3952 H 0 **** 0
25 H 9.60641 18.6065 65.412 H 0 **** 0
26 H 14.2208 15.3234 60.1884 H 0 **** 0
27 H 14.8142 20.9757 60.2352 H 0 **** 0
28 H 14.7544 20.9171 65.4641 H 0 **** 0
29 O 16.7331 17.8947 62.8272 O.3 0 **** 0
30 H 17.0563 18.592 62.2246 H 0 **** 0
@<TRIPOS>BOND
1 2 1 1
2 3 1 2
3 6 5 1
4 7 5 2
5 10 9 1
6 11 9 2
7 14 13 1
8 15 13 2
9 17 14 1
10 17 2 1
11 17 6 1
12 17 10 1
13 18 17 1
14 19 18 1
15 19 3 1
16 19 4 1
17 19 12 1
18 19 11 1
19 20 16 1
20 20 18 1
21 20 15 1
22 20 8 1
23 20 7 1
24 21 4 2
25 21 16 1
26 22 12 2
27 22 8 1
28 1 23 1
29 5 24 1
30 9 25 1
31 13 26 1
32 21 27 1
33 22 28 1
34 20 29 1
35 29 30 1
