# Supplementary material for: Electrostatic potential-derived charge: a universal OER performance descriptor for MOFs
Source: Chem Sci. 2022 Oct 18;13(44):13160–71. doi: 10.1039/d2sc04898a (PMC9667949; doi:10.1039/d2sc04898a)
Supplement: SC-013-D2SC04898A-s060 [file SC-013-D2SC04898A-s060.mol2]

# Mol2 file generated by Materials Studio
@<TRIPOS>MOLECULE
structure
31 36 0 0 0 
SMALL
USER_CHARGES


@<TRIPOS>ATOM
1 C16 10.373 18.565 61.1251 C.2 0 **** 0
2 O10 10.6582 17.3884 61.5061 O.co2 0 **** 0
3 O11 10.8688 19.6647 61.5233 O.co2 0 **** 0
4 O13 13.3066 20.7273 61.4956 O.co2 0 **** 0
5 C45 14.0554 15.9458 64.5756 C.2 0 **** 0
6 O27 12.8743 15.7823 64.1364 O.co2 0 **** 0
7 O28 14.9628 16.7441 64.2021 O.co2 0 **** 0
8 O30 15.2608 19.4123 64.105 O.co2 0 **** 0
9 C1060 10.454 18.5091 64.6446 C.2 0 **** 0
10 O622 10.7367 17.3442 64.229 O.co2 0 **** 0
11 O623 10.9248 19.6213 64.2492 O.co2 0 **** 0
12 O625 13.3637 20.6918 64.2294 O.co2 0 **** 0
13 C1089 13.9797 15.9078 61.0118 C.2 0 **** 0
14 O639 12.7831 15.8136 61.4272 O.co2 0 **** 0
15 O640 14.9217 16.6584 61.3976 O.co2 0 **** 0
16 O642 15.1312 19.3327 61.31 O.co2 0 **** 0
17 V 11.9447 16.8193 62.8215 Fe 0 **** 0
18 O841 13.0647 18.232 62.8087 O.3 0 **** 0
19 V 12.2352 19.9087 62.8645 Fe 0 **** 0
20 V 14.919 18.0362 62.7501 Co 0 **** 0
21 C1399 14.3982 20.3121 60.9916 C.2 0 **** 0
22 C1407 14.5314 20.3527 64.5645 C.2 0 **** 0
23 H 9.59867 18.6408 60.3422 H 0 **** 0
24 H 14.3377 15.281 65.4118 H 0 **** 0
25 H 9.71102 18.5634 65.4588 H 0 **** 0
26 H 14.244 15.2248 60.1848 H 0 **** 0
27 H 14.7713 20.9103 60.1403 H 0 **** 0
28 H 14.9948 20.9494 65.3699 H 0 **** 0
29 O 16.8055 17.7678 62.6229 O.3 0 **** 0
30 O 17.6352 18.6249 63.3471 O.3 0 **** 0
31 H 16.988 19.1362 63.904 H 0 **** 0
@<TRIPOS>BOND
1 2 1 1
2 3 1 2
3 6 5 1
4 7 5 2
5 10 9 1
6 11 9 2
7 14 13 1
8 15 13 2
9 17 14 1
10 17 2 1
11 17 6 1
12 17 10 1
13 18 17 1
14 19 18 1
15 19 3 1
16 19 4 1
17 19 12 1
18 19 11 1
19 20 16 1
20 20 18 1
21 20 15 1
22 20 8 1
23 20 7 1
24 21 4 2
25 21 16 1
26 22 12 2
27 22 8 1
28 1 23 1
29 5 24 1
30 9 25 1
31 13 26 1
32 21 27 1
33 22 28 1
34 20 29 1
35 29 30 1
36 30 31 1
