# Supplementary material for: Electrostatic potential-derived charge: a universal OER performance descriptor for MOFs
Source: Chem Sci. 2022 Oct 18;13(44):13160–71. doi: 10.1039/d2sc04898a (PMC9667949; doi:10.1039/d2sc04898a)
Supplement: SC-013-D2SC04898A-s061 [file SC-013-D2SC04898A-s061.mol2]

# Mol2 file generated by Materials Studio
@<TRIPOS>MOLECULE
structure
29 34 0 0 0 
SMALL
USER_CHARGES


@<TRIPOS>ATOM
1 C16 10.3829 18.4832 61.0924 C.2 0 **** 0
2 O10 10.7485 17.3186 61.4348 O.co2 0 **** 0
3 O11 10.7849 19.5984 61.5488 O.co2 0 **** 0
4 O13 13.1474 20.7309 61.3972 O.co2 0 **** 0
5 C45 13.9544 15.8274 64.6495 C.2 0 **** 0
6 O27 12.7274 15.8097 64.268 O.co2 0 **** 0
7 O28 14.9093 16.5167 64.2331 O.co2 0 **** 0
8 O30 15.0741 19.3697 64.424 O.co2 0 **** 0
9 C1060 10.413 18.5307 64.6203 C.2 0 **** 0
10 O622 10.6357 17.3731 64.1527 O.co2 0 **** 0
11 O623 10.9451 19.6313 64.2761 O.co2 0 **** 0
12 O625 13.3095 20.8045 64.0946 O.co2 0 **** 0
13 C1089 13.9655 15.8909 61.0082 C.2 0 **** 0
14 O639 12.8328 15.7123 61.5854 O.co2 0 **** 0
15 O640 14.8592 16.7338 61.2448 O.co2 0 **** 0
16 O642 15.1392 19.5872 61.4176 O.co2 0 **** 0
17 V 11.9461 16.7995 62.8578 Fe 0 **** 0
18 O841 13.0558 18.2223 62.8355 O.3 0 **** 0
19 V 12.2034 19.9112 62.829 Fe 0 **** 0
20 V 14.9786 18.0487 62.8291 Co 0 **** 0
21 C1399 14.3422 20.4539 61.0052 C.2 0 **** 0
22 C1407 14.3806 20.3806 64.6665 C.2 0 **** 0
23 H 9.62216 18.5346 60.2945 H 0 **** 0
24 H 14.1659 15.1195 65.4728 H 0 **** 0
25 H 9.66336 18.5881 65.4279 H 0 **** 0
26 H 14.1565 15.1772 60.185 H 0 **** 0
27 H 14.6807 21.0942 60.1686 H 0 **** 0
28 H 14.7186 21.0336 65.4932 H 0 **** 0
29 O 16.6244 17.9299 62.8221 O.3 0 **** 0
@<TRIPOS>BOND
1 2 1 1
2 3 1 2
3 6 5 1
4 7 5 2
5 10 9 1
6 11 9 2
7 14 13 1
8 15 13 2
9 17 14 1
10 17 2 1
11 17 6 1
12 17 10 1
13 18 17 1
14 19 18 1
15 19 3 1
16 19 4 1
17 19 12 1
18 19 11 1
19 20 16 1
20 20 18 1
21 20 15 1
22 20 8 1
23 20 7 1
24 21 4 2
25 21 16 1
26 22 12 2
27 22 8 1
28 1 23 1
29 5 24 1
30 9 25 1
31 13 26 1
32 21 27 1
33 22 28 1
34 20 29 1
