# Supplementary material for: Electrostatic potential-derived charge: a universal OER performance descriptor for MOFs
Source: Chem Sci. 2022 Oct 18;13(44):13160–71. doi: 10.1039/d2sc04898a (PMC9667949; doi:10.1039/d2sc04898a)
Supplement: SC-013-D2SC04898A-s062 [file SC-013-D2SC04898A-s062.mol2]

# Mol2 file generated by Materials Studio
@<TRIPOS>MOLECULE
structure
28 33 0 0 0 
SMALL
USER_CHARGES


@<TRIPOS>ATOM
1 C16 10.1995 18.5161 61.0026 C.2 0 **** 0.641
2 O10 10.4787 17.3436 61.4029 O.co2 0 **** -0.645
3 O11 10.6821 19.6187 61.4055 O.co2 0 **** -0.646
4 O13 13.3132 20.7981 61.4064 O.co2 0 **** -0.632
5 C45 14.0571 15.8336 64.6315 C.2 0 **** 0.655
6 O27 12.8558 15.7012 64.272 O.co2 0 **** -0.631
7 O28 14.9288 16.6693 64.2117 O.co2 0 **** -0.659
8 O30 15.1797 19.4414 64.2297 O.co2 0 **** -0.657
9 C1060 10.2113 18.5184 64.6999 C.2 0 **** 0.64
10 O622 10.4889 17.3457 64.2994 O.co2 0 **** -0.645
11 O623 10.6924 19.6207 64.2945 O.co2 0 **** -0.646
12 O625 13.3289 20.7879 64.2777 O.co2 0 **** -0.63
13 C1089 14.0355 15.8464 61.0229 C.2 0 **** 0.661
14 O639 12.8452 15.7011 61.4118 O.co2 0 **** -0.634
15 O640 14.9105 16.6868 61.4271 O.co2 0 **** -0.661
16 O642 15.1686 19.4578 61.4422 O.co2 0 **** -0.656
17 V 11.797 16.7777 62.8468 Fe 0 **** 1.455
18 O841 13.0065 18.2577 62.838 O.3 0 **** -0.973
19 V 12.0906 19.9339 62.8453 Fe 0 **** 1.459
20 V 14.8398 18.084 62.8288 Cr.th 0 **** 1.626
21 C1399 14.4598 20.438 61.0263 C.2 0 **** 0.654
22 C1407 14.475 20.4214 64.6532 C.2 0 **** 0.652
23 H 9.44174 18.5823 60.1983 H 0 **** 0.045
24 H 14.4212 15.1421 65.4146 H 0 **** 0.046
25 H 9.45671 18.5855 65.5071 H 0 **** 0.045
26 H 14.3858 15.1642 60.2257 H 0 **** 0.043
27 H 14.9306 21.0357 60.2236 H 0 **** 0.045
28 H 14.9494 21.0122 65.459 H 0 **** 0.046
@<TRIPOS>BOND
1 2 1 1
2 3 1 2
3 6 5 1
4 7 5 2
5 10 9 1
6 11 9 2
7 14 13 1
8 15 13 2
9 17 14 1
10 17 2 1
11 17 6 1
12 17 10 1
13 18 17 1
14 19 18 1
15 19 3 1
16 19 4 1
17 19 12 1
18 19 11 1
19 20 16 1
20 20 18 1
21 20 15 1
22 20 8 1
23 20 7 1
24 21 4 2
25 21 16 1
26 22 12 2
27 22 8 1
28 1 23 1
29 5 24 1
30 9 25 1
31 13 26 1
32 21 27 1
33 22 28 1
