# Supplementary material for: Electrostatic potential-derived charge: a universal OER performance descriptor for MOFs
Source: Chem Sci. 2022 Oct 18;13(44):13160–71. doi: 10.1039/d2sc04898a (PMC9667949; doi:10.1039/d2sc04898a)
Supplement: SC-013-D2SC04898A-s063 [file SC-013-D2SC04898A-s063.mol2]

# Mol2 file generated by Materials Studio
@<TRIPOS>MOLECULE
structure
29 34 0 0 0 
SMALL
USER_CHARGES


@<TRIPOS>ATOM
1 C16 10.1949 18.4956 61.0302 C.2 0 **** 0
2 O10 10.4983 17.328 61.4239 O.co2 0 **** 0
3 O11 10.6878 19.5976 61.4197 O.co2 0 **** 0
4 O13 13.272 20.7027 61.3513 O.co2 0 **** 0
5 C45 13.999 15.8889 64.6897 C.2 0 **** 0
6 O27 12.8222 15.7336 64.2571 O.co2 0 **** 0
7 O28 14.9206 16.6659 64.2837 O.co2 0 **** 0
8 O30 15.1798 19.4417 64.301 O.co2 0 **** 0
9 C1060 10.2561 18.5243 64.691 C.2 0 **** 0
10 O622 10.535 17.3525 64.2916 O.co2 0 **** 0
11 O623 10.7459 19.6206 64.2817 O.co2 0 **** 0
12 O625 13.3099 20.773 64.213 O.co2 0 **** 0
13 C1089 14.0065 15.9327 60.9721 C.2 0 **** 0
14 O639 12.8284 15.7719 61.3984 O.co2 0 **** 0
15 O640 14.9307 16.6962 61.3987 O.co2 0 **** 0
16 O642 15.2065 19.4674 61.4392 O.co2 0 **** 0
17 Fe 11.881 16.8551 62.8425 Fe 0 **** 0
18 O841 13.1908 18.2369 62.8466 O.3 0 **** 0
19 Fe 12.1515 19.8353 62.8191 Fe 0 **** 0
20 Cr158 15.1112 18.0615 62.8562 Cr.th 0 **** 0
21 C1399 14.4294 20.3642 60.9775 C.2 0 **** 0
22 C1407 14.4239 20.3962 64.673 C.2 0 **** 0
23 H 9.40974 18.5569 60.2531 H 0 **** 0
24 H 14.2911 15.2571 65.5497 H 0 **** 0
25 H 9.49907 18.5958 65.4946 H 0 **** 0
26 H 14.298 15.3204 60.0978 H 0 **** 0
27 H 14.8531 20.9243 60.1218 H 0 **** 0
28 H 14.8218 20.9735 65.5291 H 0 **** 0
29 O 16.6915 17.8873 62.8639 O.3 0 **** 0
@<TRIPOS>BOND
1 2 1 1
2 3 1 2
3 6 5 1
4 7 5 2
5 10 9 1
6 11 9 2
7 14 13 1
8 15 13 2
9 17 14 1
10 17 2 1
11 17 6 1
12 17 10 1
13 18 17 1
14 19 18 1
15 19 3 1
16 19 4 1
17 19 12 1
18 19 11 1
19 20 16 1
20 20 18 1
21 20 15 1
22 20 8 1
23 20 7 1
24 21 4 2
25 21 16 1
26 22 12 2
27 22 8 1
28 1 23 1
29 5 24 1
30 9 25 1
31 13 26 1
32 21 27 1
33 22 28 1
34 20 29 1
