# Supplementary material for: Electrostatic potential-derived charge: a universal OER performance descriptor for MOFs
Source: Chem Sci. 2022 Oct 18;13(44):13160–71. doi: 10.1039/d2sc04898a (PMC9667949; doi:10.1039/d2sc04898a)
Supplement: SC-013-D2SC04898A-s064 [file SC-013-D2SC04898A-s064.mol2]

# Mol2 file generated by Materials Studio
@<TRIPOS>MOLECULE
structure
30 35 0 0 0 
SMALL
USER_CHARGES


@<TRIPOS>ATOM
1 C16 10.2823 18.5232 60.9972 C.2 0 **** 0
2 O10 10.5696 17.3472 61.3796 O.co2 0 **** 0
3 O11 10.7585 19.6187 61.4233 O.co2 0 **** 0
4 O13 13.3152 20.7994 61.4889 O.co2 0 **** 0
5 C45 14.0026 15.9413 64.7499 C.2 0 **** 0
6 O27 12.8523 15.7316 64.2621 O.co2 0 **** 0
7 O28 14.9009 16.7576 64.3773 O.co2 0 **** 0
8 O30 15.208 19.5384 64.268 O.co2 0 **** 0
9 C1060 10.2088 18.4739 64.6563 C.2 0 **** 0
10 O622 10.5193 17.3137 64.246 O.co2 0 **** 0
11 O623 10.6898 19.5871 64.2831 O.co2 0 **** 0
12 O625 13.2693 20.7623 64.3469 O.co2 0 **** 0
13 C1089 14.1091 15.8642 61.0523 C.2 0 **** 0
14 O639 12.9009 15.7465 61.4043 O.co2 0 **** 0
15 O640 15.009 16.6436 61.5032 O.co2 0 **** 0
16 O642 15.15 19.4267 61.3855 O.co2 0 **** 0
17 Fe 11.9007 16.8219 62.8291 Fe 0 **** 0
18 O841 13.1385 18.2591 62.8754 O.3 0 **** 0
19 Fe 12.1526 19.883 62.8928 Fe 0 **** 0
20 Cr158 15.0491 18.0991 62.8916 Cr.th 0 **** 0
21 C1399 14.4166 20.3957 61.0142 C.2 0 **** 0
22 C1407 14.4382 20.4417 64.7175 C.2 0 **** 0
23 H 9.52802 18.5991 60.1913 H 0 **** 0
24 H 14.2753 15.3273 65.629 H 0 **** 0
25 H 9.42556 18.5176 65.4367 H 0 **** 0
26 H 14.4455 15.196 60.2373 H 0 **** 0
27 H 14.81 20.9624 60.1488 H 0 **** 0
28 H 14.8605 21.0324 65.5523 H 0 **** 0
29 O 16.8578 17.9477 62.9031 O.3 0 **** 0
30 H 17.1716 17.472 62.109 H 0 **** 0
@<TRIPOS>BOND
1 2 1 1
2 3 1 2
3 6 5 1
4 7 5 2
5 10 9 1
6 11 9 2
7 14 13 1
8 15 13 2
9 17 14 1
10 17 2 1
11 17 6 1
12 17 10 1
13 18 17 1
14 19 18 1
15 19 3 1
16 19 4 1
17 19 12 1
18 19 11 1
19 20 16 1
20 20 18 1
21 20 15 1
22 20 8 1
23 20 7 1
24 21 4 2
25 21 16 1
26 22 12 2
27 22 8 1
28 1 23 1
29 5 24 1
30 9 25 1
31 13 26 1
32 21 27 1
33 22 28 1
34 20 29 1
35 29 30 1
