# Supplementary material for: Electrostatic potential-derived charge: a universal OER performance descriptor for MOFs
Source: Chem Sci. 2022 Oct 18;13(44):13160–71. doi: 10.1039/d2sc04898a (PMC9667949; doi:10.1039/d2sc04898a)
Supplement: SC-013-D2SC04898A-s065 [file SC-013-D2SC04898A-s065.mol2]

# Mol2 file generated by Materials Studio
@<TRIPOS>MOLECULE
structure
31 36 0 0 0 
SMALL
USER_CHARGES


@<TRIPOS>ATOM
1 C16 10.1993 18.526 61.0593 C.2 0 **** 0
2 O10 10.5063 17.3487 61.4214 O.co2 0 **** 0
3 O11 10.6945 19.6206 61.4672 O.co2 0 **** 0
4 O13 13.2903 20.8077 61.3888 O.co2 0 **** 0
5 C45 14.1025 15.9404 64.625 C.2 0 **** 0
6 O27 12.9262 15.738 64.2097 O.co2 0 **** 0
7 O28 14.9834 16.7497 64.1898 O.co2 0 **** 0
8 O30 15.3438 19.504 64.0811 O.co2 0 **** 0
9 C1060 10.3655 18.5175 64.7397 C.2 0 **** 0
10 O622 10.6114 17.3548 64.2975 O.co2 0 **** 0
11 O623 10.8544 19.6218 64.3461 O.co2 0 **** 0
12 O625 13.4486 20.7711 64.2479 O.co2 0 **** 0
13 C1089 14.0245 15.8612 60.9136 C.2 0 **** 0
14 O639 12.8465 15.7254 61.3501 O.co2 0 **** 0
15 O640 14.943 16.6538 61.3011 O.co2 0 **** 0
16 O642 15.1324 19.4484 61.23 O.co2 0 **** 0
17 V 11.9032 16.8202 62.8041 Fe 0 **** 0
18 O841 13.157 18.253 62.7587 O.3 0 **** 0
19 V 12.1867 19.8863 62.835 Fe 0 **** 0
20 V 15.048 18.0728 62.6868 Cr.th 0 **** 0
21 C1399 14.3837 20.417 60.8856 C.2 0 **** 0
22 C1407 14.6148 20.4438 64.5692 C.2 0 **** 0
23 H 9.40428 18.6042 60.2936 H 0 **** 0
24 H 14.4288 15.3312 65.4887 H 0 **** 0
25 H 9.6365 18.5776 65.5703 H 0 **** 0
26 H 14.3165 15.2016 60.075 H 0 **** 0
27 H 14.7552 20.9965 60.02 H 0 **** 0
28 H 15.1016 21.0253 65.3746 H 0 **** 0
29 O 16.8853 17.8527 62.6351 O.3 0 **** 0
30 O 17.6856 18.3118 63.6853 O.3 0 **** 0
31 H 17.0545 18.8855 64.2008 H 0 **** 0
@<TRIPOS>BOND
1 2 1 1
2 3 1 2
3 6 5 1
4 7 5 2
5 10 9 1
6 11 9 2
7 14 13 1
8 15 13 2
9 17 14 1
10 17 2 1
11 17 6 1
12 17 10 1
13 18 17 1
14 19 18 1
15 19 3 1
16 19 4 1
17 19 12 1
18 19 11 1
19 20 16 1
20 20 18 1
21 20 15 1
22 20 8 1
23 20 7 1
24 21 4 2
25 21 16 1
26 22 12 2
27 22 8 1
28 1 23 1
29 5 24 1
30 9 25 1
31 13 26 1
32 21 27 1
33 22 28 1
34 20 29 1
35 29 30 1
36 30 31 1
