# Supplementary material for: Electrostatic potential-derived charge: a universal OER performance descriptor for MOFs
Source: Chem Sci. 2022 Oct 18;13(44):13160–71. doi: 10.1039/d2sc04898a (PMC9667949; doi:10.1039/d2sc04898a)
Supplement: SC-013-D2SC04898A-s066 [file SC-013-D2SC04898A-s066.mol2]

# Mol2 file generated by Materials Studio
@<TRIPOS>MOLECULE
structure
28 33 0 0 0 
SMALL
USER_CHARGES


@<TRIPOS>ATOM
1 C16 10.2252 18.5084 61.0196 C.2 0 **** 0
2 O10 10.4956 17.3341 61.4213 O.co2 0 **** 0
3 O11 10.7019 19.6144 61.4202 O.co2 0 **** 0
4 O13 13.3165 20.8332 61.4162 O.co2 0 **** 0
5 C45 14.0564 15.799 64.654 C.2 0 **** 0
6 O27 12.8501 15.6732 64.2775 O.co2 0 **** 0
7 O28 14.9353 16.616 64.2398 O.co2 0 **** 0
8 O30 15.1979 19.4866 64.2616 O.co2 0 **** 0
9 C1060 10.23 18.5187 64.6796 C.2 0 **** 0
10 O622 10.5005 17.3436 64.2811 O.co2 0 **** 0
11 O623 10.7077 19.6235 64.2763 O.co2 0 **** 0
12 O625 13.3341 20.8155 64.2752 O.co2 0 **** 0
13 C1089 14.0314 15.811 61.0003 C.2 0 **** 0
14 O639 12.8439 15.6639 61.4248 O.co2 0 **** 0
15 O640 14.913 16.6404 61.384 O.co2 0 **** 0
16 O642 15.1829 19.5081 61.4039 O.co2 0 **** 0
17 V 11.8158 16.7103 62.8508 Fe 0 **** 0
18 O841 12.9135 18.2644 62.8401 O.3 0 **** 0
19 V 12.1217 19.993 62.8459 Fe 0 **** 0
20 V 14.8074 18.0867 62.8249 Cu 0 **** 0
21 C1399 14.4661 20.479 61.0096 C.2 0 **** 0
22 C1407 14.4841 20.4535 64.6722 C.2 0 **** 0
23 H 9.47384 18.5738 60.2086 H 0 **** 0
24 H 14.3846 15.103 65.4502 H 0 **** 0
25 H 9.47827 18.5868 65.4899 H 0 **** 0
26 H 14.3389 15.1246 60.1879 H 0 **** 0
27 H 14.9005 21.0976 60.2007 H 0 **** 0
28 H 14.9232 21.0595 65.4883 H 0 **** 0
@<TRIPOS>BOND
1 2 1 1
2 3 1 2
3 6 5 1
4 7 5 2
5 10 9 1
6 11 9 2
7 14 13 1
8 15 13 2
9 17 14 1
10 17 2 1
11 17 6 1
12 17 10 1
13 18 17 1
14 19 18 1
15 19 3 1
16 19 4 1
17 19 12 1
18 19 11 1
19 20 16 1
20 20 18 1
21 20 15 1
22 20 8 1
23 20 7 1
24 21 4 2
25 21 16 1
26 22 12 2
27 22 8 1
28 1 23 1
29 5 24 1
30 9 25 1
31 13 26 1
32 21 27 1
33 22 28 1
