# Supplementary material for: Electrostatic potential-derived charge: a universal OER performance descriptor for MOFs
Source: Chem Sci. 2022 Oct 18;13(44):13160–71. doi: 10.1039/d2sc04898a (PMC9667949; doi:10.1039/d2sc04898a)
Supplement: SC-013-D2SC04898A-s067 [file SC-013-D2SC04898A-s067.mol2]

# Mol2 file generated by Materials Studio
@<TRIPOS>MOLECULE
structure
30 35 0 0 0 
SMALL
USER_CHARGES


@<TRIPOS>ATOM
1 C16 10.2351 18.5135 61.0223 C.2 0 **** 0
2 O10 10.4357 17.3322 61.427 O.co2 0 **** 0
3 O11 10.8306 19.5674 61.4458 O.co2 0 **** 0
4 O13 13.2908 20.6762 61.5298 O.co2 0 **** 0
5 C45 14.0597 15.8788 64.6596 C.2 0 **** 0
6 O27 12.8632 15.7598 64.2017 O.co2 0 **** 0
7 O28 14.9739 16.6714 64.3557 O.co2 0 **** 0
8 O30 15.3242 19.5562 64.283 O.co2 0 **** 0
9 C1060 10.2276 18.507 64.6716 C.2 0 **** 0
10 O622 10.4744 17.3188 64.3096 O.co2 0 **** 0
11 O623 10.7958 19.5627 64.2179 O.co2 0 **** 0
12 O625 13.2794 20.599 64.2382 O.co2 0 **** 0
13 C1089 14.0304 15.8694 61.0018 C.2 0 **** 0
14 O639 12.8142 15.8054 61.4136 O.co2 0 **** 0
15 O640 14.9773 16.5958 61.3653 O.co2 0 **** 0
16 O642 15.2536 19.5012 61.2786 O.co2 0 **** 0
17 V 11.8672 16.8133 62.8425 Fe 0 **** 0
18 O841 13.0698 18.2614 62.8202 O.3 0 **** 0
19 V 12.2049 19.8097 62.8503 Fe 0 **** 0
20 V 15.0648 18.0772 62.8127 Cu 0 **** 0
21 C1399 14.4537 20.4162 61.0193 C.2 0 **** 0
22 C1407 14.4799 20.3855 64.662 C.2 0 **** 0
23 H 9.48965 18.6759 60.227 H 0 **** 0
24 H 14.2955 15.1519 65.4658 H 0 **** 0
25 H 9.46514 18.6712 65.4504 H 0 **** 0
26 H 14.2546 15.156 60.1823 H 0 **** 0
27 H 14.7362 21.145 60.234 H 0 **** 0
28 H 14.7606 21.0648 65.4894 H 0 **** 0
29 O 16.9646 17.8626 62.7923 O.3 0 **** 0
30 H 17.2925 18.452 63.4999 H 0 **** 0
@<TRIPOS>BOND
1 2 1 1
2 3 1 2
3 6 5 1
4 7 5 2
5 10 9 1
6 11 9 2
7 14 13 1
8 15 13 2
9 17 14 1
10 17 2 1
11 17 6 1
12 17 10 1
13 18 17 1
14 19 18 1
15 19 3 1
16 19 4 1
17 19 12 1
18 19 11 1
19 20 16 1
20 20 18 1
21 20 15 1
22 20 8 1
23 20 7 1
24 21 4 2
25 21 16 1
26 22 12 2
27 22 8 1
28 1 23 1
29 5 24 1
30 9 25 1
31 13 26 1
32 21 27 1
33 22 28 1
34 20 29 1
35 29 30 1
