# Supplementary material for: Electrostatic potential-derived charge: a universal OER performance descriptor for MOFs
Source: Chem Sci. 2022 Oct 18;13(44):13160–71. doi: 10.1039/d2sc04898a (PMC9667949; doi:10.1039/d2sc04898a)
Supplement: SC-013-D2SC04898A-s068 [file SC-013-D2SC04898A-s068.mol2]

# Mol2 file generated by Materials Studio
@<TRIPOS>MOLECULE
structure
31 36 0 0 0 
SMALL
USER_CHARGES


@<TRIPOS>ATOM
1 C16 10.2351 18.5135 61.0223 C.2 0 **** 0
2 O10 10.5336 17.3456 61.4486 O.co2 0 **** 0
3 O11 10.7548 19.6044 61.4412 O.co2 0 **** 0
4 O13 13.281 20.682 61.5049 O.co2 0 **** 0
5 C45 14.0597 15.8788 64.6596 C.2 0 **** 0
6 O27 12.8477 15.8335 64.2035 O.co2 0 **** 0
7 O28 14.9995 16.6263 64.3191 O.co2 0 **** 0
8 O30 15.2824 19.5014 64.2611 O.co2 0 **** 0
9 C1060 10.2276 18.507 64.6716 C.2 0 **** 0
10 O622 10.5425 17.3384 64.2577 O.co2 0 **** 0
11 O623 10.7396 19.5974 64.2435 O.co2 0 **** 0
12 O625 13.2926 20.6193 64.2457 O.co2 0 **** 0
13 C1089 14.0304 15.8694 61.0018 C.2 0 **** 0
14 O639 12.8224 15.847 61.4668 O.co2 0 **** 0
15 O640 14.9981 16.5822 61.34 O.co2 0 **** 0
16 O642 15.233 19.4866 61.3094 O.co2 0 **** 0
17 V 11.8781 16.8277 62.8461 Fe 0 **** 0
18 O841 12.8928 18.2592 62.8305 O.3 0 **** 0
19 V 12.1537 19.8505 62.845 Fe 0 **** 0
20 V 14.9569 18.0316 62.776 Cu 0 **** 0
21 C1399 14.4537 20.4162 61.0193 C.2 0 **** 0
22 C1407 14.4799 20.3855 64.662 C.2 0 **** 0
23 H 9.4743 18.5847 60.2293 H 0 **** 0
24 H 14.2435 15.1448 65.4671 H 0 **** 0
25 H 9.46164 18.576 65.4596 H 0 **** 0
26 H 14.1875 15.1418 60.1833 H 0 **** 0
27 H 14.7684 21.1377 60.2403 H 0 **** 0
28 H 14.8124 21.0568 65.4752 H 0 **** 0
29 O 17.1552 17.8962 62.8774 O.3 0 **** 0
30 O 17.6915 18.5904 63.9018 O.3 0 **** 0
31 H 16.9019 19.104 64.2712 H 0 **** 0
@<TRIPOS>BOND
1 2 1 1
2 3 1 2
3 6 5 1
4 7 5 2
5 10 9 1
6 11 9 2
7 14 13 1
8 15 13 2
9 17 14 1
10 17 2 1
11 17 6 1
12 17 10 1
13 18 17 1
14 19 18 1
15 19 3 1
16 19 4 1
17 19 12 1
18 19 11 1
19 20 16 1
20 20 18 1
21 20 15 1
22 20 8 1
23 20 7 1
24 21 4 2
25 21 16 1
26 22 12 2
27 22 8 1
28 1 23 1
29 5 24 1
30 9 25 1
31 13 26 1
32 21 27 1
33 22 28 1
34 20 29 1
35 29 30 1
36 30 31 1
