# Supplementary material for: Electrostatic potential-derived charge: a universal OER performance descriptor for MOFs
Source: Chem Sci. 2022 Oct 18;13(44):13160–71. doi: 10.1039/d2sc04898a (PMC9667949; doi:10.1039/d2sc04898a)
Supplement: SC-013-D2SC04898A-s069 [file SC-013-D2SC04898A-s069.mol2]

# Mol2 file generated by Materials Studio
@<TRIPOS>MOLECULE
structure
29 34 0 0 0 
SMALL
USER_CHARGES


@<TRIPOS>ATOM
1 C16 10.2351 18.5135 61.0223 C.2 0 **** 0
2 O10 10.5055 17.3418 61.4335 O.co2 0 **** 0
3 O11 10.7292 19.6114 61.4323 O.co2 0 **** 0
4 O13 13.3094 20.7584 61.4937 O.co2 0 **** 0
5 C45 14.0597 15.8788 64.6596 C.2 0 **** 0
6 O27 12.8567 15.7636 64.224 O.co2 0 **** 0
7 O28 14.9849 16.6411 64.3174 O.co2 0 **** 0
8 O30 15.2793 19.5126 64.2719 O.co2 0 **** 0
9 C1060 10.2276 18.507 64.6716 C.2 0 **** 0
10 O622 10.5161 17.3365 64.2682 O.co2 0 **** 0
11 O623 10.7087 19.6083 64.2562 O.co2 0 **** 0
12 O625 13.2993 20.6993 64.2645 O.co2 0 **** 0
13 C1089 14.0304 15.8694 61.0018 C.2 0 **** 0
14 O639 12.8302 15.765 61.4458 O.co2 0 **** 0
15 O640 14.9673 16.6206 61.3383 O.co2 0 **** 0
16 O642 15.2262 19.4849 61.3158 O.co2 0 **** 0
17 V 11.9175 16.8227 62.8448 Fe 0 **** 0
18 O841 13.0183 18.2552 62.8335 O.3 0 **** 0
19 V 12.1981 19.8495 62.8549 Fe 0 **** 0
20 V 15.0913 18.0573 62.8125 Cu 0 **** 0
21 C1399 14.4537 20.4162 61.0193 C.2 0 **** 0
22 C1407 14.4799 20.3855 64.662 C.2 0 **** 0
23 H 9.48622 18.5861 60.2123 H 0 **** 0
24 H 14.2939 15.1758 65.4856 H 0 **** 0
25 H 9.47434 18.5739 65.4769 H 0 **** 0
26 H 14.251 15.1666 60.1706 H 0 **** 0
27 H 14.7928 21.0797 60.1964 H 0 **** 0
28 H 14.8315 21.0165 65.5043 H 0 **** 0
29 O 16.9402 17.8849 62.7982 O.3 0 **** 0
@<TRIPOS>BOND
1 2 1 1
2 3 1 2
3 6 5 1
4 7 5 2
5 10 9 1
6 11 9 2
7 14 13 1
8 15 13 2
9 17 14 1
10 17 2 1
11 17 6 1
12 17 10 1
13 18 17 1
14 19 18 1
15 19 3 1
16 19 4 1
17 19 12 1
18 19 11 1
19 20 16 1
20 20 18 1
21 20 15 1
22 20 8 1
23 20 7 1
24 21 4 2
25 21 16 1
26 22 12 2
27 22 8 1
28 1 23 1
29 5 24 1
30 9 25 1
31 13 26 1
32 21 27 1
33 22 28 1
34 20 29 1
