# Supplementary material for: Electrostatic potential-derived charge: a universal OER performance descriptor for MOFs
Source: Chem Sci. 2022 Oct 18;13(44):13160–71. doi: 10.1039/d2sc04898a (PMC9667949; doi:10.1039/d2sc04898a)
Supplement: SC-013-D2SC04898A-s070 [file SC-013-D2SC04898A-s070.mol2]

# Mol2 file generated by Materials Studio
@<TRIPOS>MOLECULE
structure
28 33 0 0 0 
SMALL
USER_CHARGES


@<TRIPOS>ATOM
1 C16 10.1782 18.5135 60.9941 C.2 0 **** 0
2 O10 10.4505 17.3407 61.3999 O.co2 0 **** 0
3 O11 10.6564 19.6192 61.3956 O.co2 0 **** 0
4 O13 13.3358 20.7751 61.416 O.co2 0 **** 0
5 C45 14.0795 15.8788 64.6369 C.2 0 **** 0
6 O27 12.88 15.7424 64.2917 O.co2 0 **** 0
7 O28 14.9743 16.6792 64.1797 O.co2 0 **** 0
8 O30 15.214 19.4133 64.2078 O.co2 0 **** 0
9 C1060 10.1784 18.5225 64.7024 C.2 0 **** 0
10 O622 10.4518 17.3475 64.3041 O.co2 0 **** 0
11 O623 10.6575 19.6254 64.2946 O.co2 0 **** 0
12 O625 13.3452 20.7472 64.2843 O.co2 0 **** 0
13 C1089 14.0438 15.8768 61.0208 C.2 0 **** 0
14 O639 12.8691 15.7105 61.4321 O.co2 0 **** 0
15 O640 14.9375 16.7083 61.421 O.co2 0 **** 0
16 O642 15.2042 19.4393 61.45 O.co2 0 **** 0
17 V 11.7645 16.7789 62.8542 Fe 0 **** 0
18 O841 12.94 18.2612 62.8328 O.3 0 **** 0
19 V 12.0579 19.9334 62.8443 Fe 0 **** 0
20 V 14.8676 18.0802 62.8168 Mn 0 **** 0
21 C1399 14.4743 20.4106 61.032 C.2 0 **** 0
22 C1407 14.485 20.3733 64.654 C.2 0 **** 0
23 H 9.42772 18.578 60.1824 H 0 **** 0
24 H 14.4468 15.2258 65.451 H 0 **** 0
25 H 9.42666 18.5917 65.5125 H 0 **** 0
26 H 14.3854 15.2263 60.1938 H 0 **** 0
27 H 14.9421 20.991 60.2142 H 0 **** 0
28 H 14.9564 20.9316 65.4854 H 0 **** 0
@<TRIPOS>BOND
1 2 1 1
2 3 1 2
3 6 5 1
4 7 5 2
5 10 9 1
6 11 9 2
7 14 13 1
8 15 13 2
9 17 14 1
10 17 2 1
11 17 6 1
12 17 10 1
13 18 17 1
14 19 18 1
15 19 3 1
16 19 4 1
17 19 12 1
18 19 11 1
19 20 16 1
20 20 18 1
21 20 15 1
22 20 8 1
23 20 7 1
24 21 4 2
25 21 16 1
26 22 12 2
27 22 8 1
28 1 23 1
29 5 24 1
30 9 25 1
31 13 26 1
32 21 27 1
33 22 28 1
