# Supplementary material for: Electrostatic potential-derived charge: a universal OER performance descriptor for MOFs
Source: Chem Sci. 2022 Oct 18;13(44):13160–71. doi: 10.1039/d2sc04898a (PMC9667949; doi:10.1039/d2sc04898a)
Supplement: SC-013-D2SC04898A-s071 [file SC-013-D2SC04898A-s071.mol2]

# Mol2 file generated by Materials Studio
@<TRIPOS>MOLECULE
structure
29 34 0 0 0 
SMALL
USER_CHARGES


@<TRIPOS>ATOM
1 C16 10.2066 18.5081 61.0333 C.2 0 **** 0
2 O10 10.5008 17.3375 61.4257 O.co2 0 **** 0
3 O11 10.6974 19.6082 61.4306 O.co2 0 **** 0
4 O13 13.2792 20.7222 61.3916 O.co2 0 **** 0
5 C45 14.0092 15.9027 64.6719 C.2 0 **** 0
6 O27 12.8315 15.7322 64.2401 O.co2 0 **** 0
7 O28 14.9253 16.6855 64.2707 O.co2 0 **** 0
8 O30 15.1866 19.429 64.2791 O.co2 0 **** 0
9 C1060 10.2503 18.5078 64.6824 C.2 0 **** 0
10 O622 10.532 17.3381 64.2787 O.co2 0 **** 0
11 O623 10.7355 19.6084 64.2794 O.co2 0 **** 0
12 O625 13.3053 20.7541 64.2391 O.co2 0 **** 0
13 C1089 14.0102 15.9451 60.974 C.2 0 **** 0
14 O639 12.8286 15.7756 61.3946 O.co2 0 **** 0
15 O640 14.9314 16.7093 61.3997 O.co2 0 **** 0
16 O642 15.1941 19.4462 61.4326 O.co2 0 **** 0
17 V 11.8758 16.8276 62.8358 Fe 0 **** 0
18 O841 13.138 18.2412 62.8467 O.3 0 **** 0
19 V 12.1516 19.8617 62.8358 Fe 0 **** 0
20 V 15.0642 18.0626 62.8467 Mn 0 **** 0
21 C1399 14.4262 20.3607 60.9983 C.2 0 **** 0
22 C1407 14.4312 20.3717 64.6726 C.2 0 **** 0
23 H 9.42962 18.5742 60.2486 H 0 **** 0
24 H 14.3061 15.2742 65.5326 H 0 **** 0
25 H 9.49331 18.573 65.4866 H 0 **** 0
26 H 14.308 15.3306 60.1037 H 0 **** 0
27 H 14.8477 20.9241 60.1439 H 0 **** 0
28 H 14.8415 20.9406 65.5286 H 0 **** 0
29 O 16.6734 17.9002 62.8504 O.3 0 **** 0
@<TRIPOS>BOND
1 2 1 1
2 3 1 2
3 6 5 1
4 7 5 2
5 10 9 1
6 11 9 2
7 14 13 1
8 15 13 2
9 17 14 1
10 17 2 1
11 17 6 1
12 17 10 1
13 18 17 1
14 19 18 1
15 19 3 1
16 19 4 1
17 19 12 1
18 19 11 1
19 20 16 1
20 20 18 1
21 20 15 1
22 20 8 1
23 20 7 1
24 21 4 2
25 21 16 1
26 22 12 2
27 22 8 1
28 1 23 1
29 5 24 1
30 9 25 1
31 13 26 1
32 21 27 1
33 22 28 1
34 20 29 1
