# Supplementary material for: Electrostatic potential-derived charge: a universal OER performance descriptor for MOFs
Source: Chem Sci. 2022 Oct 18;13(44):13160–71. doi: 10.1039/d2sc04898a (PMC9667949; doi:10.1039/d2sc04898a)
Supplement: SC-013-D2SC04898A-s072 [file SC-013-D2SC04898A-s072.mol2]

# Mol2 file generated by Materials Studio
@<TRIPOS>MOLECULE
structure
30 35 0 0 0 
SMALL
USER_CHARGES


@<TRIPOS>ATOM
1 C16 10.2101 18.4952 61.0116 C.2 0 **** 0
2 O10 10.5115 17.3293 61.4133 O.co2 0 **** 0
3 O11 10.6868 19.6031 61.4058 O.co2 0 **** 0
4 O13 13.2805 20.7622 61.3898 O.co2 0 **** 0
5 C45 14.0602 15.92 64.6628 C.2 0 **** 0
6 O27 12.8661 15.7649 64.2892 O.co2 0 **** 0
7 O28 14.9644 16.7049 64.2216 O.co2 0 **** 0
8 O30 15.1577 19.4416 64.2937 O.co2 0 **** 0
9 C1060 10.2098 18.5114 64.6854 C.2 0 **** 0
10 O622 10.5063 17.3416 64.2913 O.co2 0 **** 0
11 O623 10.6889 19.6143 64.2814 O.co2 0 **** 0
12 O625 13.2854 20.7798 64.254 O.co2 0 **** 0
13 C1089 14.0331 15.9666 60.9851 C.2 0 **** 0
14 O639 12.8736 15.7594 61.4328 O.co2 0 **** 0
15 O640 14.9366 16.7764 61.3821 O.co2 0 **** 0
16 O642 15.1961 19.4913 61.4577 O.co2 0 **** 0
17 V 11.8595 16.8317 62.858 Fe 0 **** 0
18 O841 13.1136 18.2652 62.8488 O.3 0 **** 0
19 V 12.1092 19.8846 62.8401 Fe 0 **** 0
20 V 15.0132 18.1037 62.8502 Mn 0 **** 0
21 C1399 14.4274 20.4114 61.0114 C.2 0 **** 0
22 C1407 14.4014 20.3869 64.6929 C.2 0 **** 0
23 H 9.44023 18.5495 60.2183 H 0 **** 0
24 H 14.4034 15.2835 65.4996 H 0 **** 0
25 H 9.44284 18.5736 65.4808 H 0 **** 0
26 H 14.3412 15.3581 60.1137 H 0 **** 0
27 H 14.8673 20.9739 60.1654 H 0 **** 0
28 H 14.8143 20.9411 65.5578 H 0 **** 0
29 O 16.8251 17.9553 62.8448 O.3 0 **** 0
30 H 17.1682 18.1768 61.9586 H 0 **** 0
@<TRIPOS>BOND
1 2 1 1
2 3 1 2
3 6 5 1
4 7 5 2
5 10 9 1
6 11 9 2
7 14 13 1
8 15 13 2
9 17 14 1
10 17 2 1
11 17 6 1
12 17 10 1
13 18 17 1
14 19 18 1
15 19 3 1
16 19 4 1
17 19 12 1
18 19 11 1
19 20 16 1
20 20 18 1
21 20 15 1
22 20 8 1
23 20 7 1
24 21 4 2
25 21 16 1
26 22 12 2
27 22 8 1
28 1 23 1
29 5 24 1
30 9 25 1
31 13 26 1
32 21 27 1
33 22 28 1
34 20 29 1
35 29 30 1
