# Supplementary material for: Electrostatic potential-derived charge: a universal OER performance descriptor for MOFs
Source: Chem Sci. 2022 Oct 18;13(44):13160–71. doi: 10.1039/d2sc04898a (PMC9667949; doi:10.1039/d2sc04898a)
Supplement: SC-013-D2SC04898A-s073 [file SC-013-D2SC04898A-s073.mol2]

# Mol2 file generated by Materials Studio
@<TRIPOS>MOLECULE
structure
31 36 0 0 0 
SMALL
USER_CHARGES


@<TRIPOS>ATOM
1 C16 10.1917 18.4924 61.0633 C.2 0 **** 0
2 O10 10.5066 17.3254 61.4519 O.co2 0 **** 0
3 O11 10.6776 19.5997 61.4484 O.co2 0 **** 0
4 O13 13.2812 20.7974 61.3703 O.co2 0 **** 0
5 C45 14.1699 15.9633 64.588 C.2 0 **** 0
6 O27 12.9711 15.7794 64.2484 O.co2 0 **** 0
7 O28 15.0488 16.7537 64.104 O.co2 0 **** 0
8 O30 15.3172 19.4811 64.066 O.co2 0 **** 0
9 C1060 10.3461 18.5406 64.7448 C.2 0 **** 0
10 O622 10.6139 17.3707 64.3332 O.co2 0 **** 0
11 O623 10.8228 19.6416 64.3288 O.co2 0 **** 0
12 O625 13.4301 20.7727 64.2257 O.co2 0 **** 0
13 C1089 14.0247 15.9166 60.9244 C.2 0 **** 0
14 O639 12.8699 15.7397 61.393 O.co2 0 **** 0
15 O640 14.9411 16.7312 61.2888 O.co2 0 **** 0
16 O642 15.1397 19.4491 61.2393 O.co2 0 **** 0
17 V 11.9012 16.8276 62.8467 Fe 0 **** 0
18 O841 13.1497 18.2696 62.7721 O.3 0 **** 0
19 V 12.1595 19.8982 62.8191 Fe 0 **** 0
20 V 15.0302 18.0967 62.6745 Mn 0 **** 0
21 C1399 14.3791 20.408 60.8832 C.2 0 **** 0
22 C1407 14.5858 20.4226 64.5531 C.2 0 **** 0
23 H 9.39942 18.5478 60.2925 H 0 **** 0
24 H 14.5463 15.3549 65.4314 H 0 **** 0
25 H 9.61151 18.6094 65.5692 H 0 **** 0
26 H 14.32 15.2818 60.0687 H 0 **** 0
27 H 14.7616 20.9786 60.0158 H 0 **** 0
28 H 15.0767 20.9822 65.372 H 0 **** 0
29 O 16.8801 17.9421 62.5871 O.3 0 **** 0
30 O 17.6106 18.1093 63.783 O.3 0 **** 0
31 H 17.0699 18.785 64.264 H 0 **** 0
@<TRIPOS>BOND
1 2 1 1
2 3 1 2
3 6 5 1
4 7 5 2
5 10 9 1
6 11 9 2
7 14 13 1
8 15 13 2
9 17 14 1
10 17 2 1
11 17 6 1
12 17 10 1
13 18 17 1
14 19 18 1
15 19 3 1
16 19 4 1
17 19 12 1
18 19 11 1
19 20 16 1
20 20 18 1
21 20 15 1
22 20 8 1
23 20 7 1
24 21 4 2
25 21 16 1
26 22 12 2
27 22 8 1
28 1 23 1
29 5 24 1
30 9 25 1
31 13 26 1
32 21 27 1
33 22 28 1
34 20 29 1
35 29 30 1
36 30 31 1
