# Supplementary material for: Electrostatic potential-derived charge: a universal OER performance descriptor for MOFs
Source: Chem Sci. 2022 Oct 18;13(44):13160–71. doi: 10.1039/d2sc04898a (PMC9667949; doi:10.1039/d2sc04898a)
Supplement: SC-013-D2SC04898A-s074 [file SC-013-D2SC04898A-s074.mol2]

# Mol2 file generated by Materials Studio
@<TRIPOS>MOLECULE
structure
28 33 0 0 0 
SMALL
USER_CHARGES


@<TRIPOS>ATOM
1 C16 10.2815 18.4711 61.0651 C.2 0 **** 0
2 O10 10.6016 17.3117 61.4947 O.co2 0 **** 0
3 O11 10.7216 19.5967 61.431 O.co2 0 **** 0
4 O13 13.3191 20.7938 61.4214 O.co2 0 **** 0
5 C45 14.0009 15.9036 64.6064 C.2 0 **** 0
6 O27 12.7932 15.7962 64.1916 O.co2 0 **** 0
7 O28 14.9108 16.6839 64.2289 O.co2 0 **** 0
8 O30 15.1972 19.448 64.2474 O.co2 0 **** 0
9 C1060 10.2905 18.4708 64.6345 C.2 0 **** 0
10 O622 10.6104 17.312 64.2036 O.co2 0 **** 0
11 O623 10.728 19.597 64.267 O.co2 0 **** 0
12 O625 13.3313 20.7762 64.2743 O.co2 0 **** 0
13 C1089 13.978 15.9105 61.0502 C.2 0 **** 0
14 O639 12.7812 15.7929 61.4924 O.co2 0 **** 0
15 O640 14.89 16.6983 61.4069 O.co2 0 **** 0
16 O642 15.1825 19.4619 61.4129 O.co2 0 **** 0
17 V 11.8631 16.7858 62.8451 Fe 0 **** 0
18 O841 12.8919 18.2365 62.8401 O.3 0 **** 0
19 V 12.1613 19.9541 62.8466 Fe 0 **** 0
20 V 14.7778 18.1082 62.8259 Ni 0 **** 0
21 C1399 14.4717 20.4273 61.0171 C.2 0 **** 0
22 C1407 14.4878 20.4064 64.663 C.2 0 **** 0
23 H 9.51717 18.4649 60.2665 H 0 **** 0
24 H 14.2573 15.1965 65.4172 H 0 **** 0
25 H 9.52893 18.464 65.4356 H 0 **** 0
26 H 14.2218 15.2051 60.2342 H 0 **** 0
27 H 14.9057 21.0399 60.2034 H 0 **** 0
28 H 14.9284 21.0082 65.4814 H 0 **** 0
@<TRIPOS>BOND
1 2 1 1
2 3 1 2
3 6 5 1
4 7 5 2
5 10 9 1
6 11 9 2
7 14 13 1
8 15 13 2
9 17 14 1
10 17 2 1
11 17 6 1
12 17 10 1
13 18 17 1
14 19 18 1
15 19 3 1
16 19 4 1
17 19 12 1
18 19 11 1
19 20 16 1
20 20 18 1
21 20 15 1
22 20 8 1
23 20 7 1
24 21 4 2
25 21 16 1
26 22 12 2
27 22 8 1
28 1 23 1
29 5 24 1
30 9 25 1
31 13 26 1
32 21 27 1
33 22 28 1
