# Supplementary material for: Electrostatic potential-derived charge: a universal OER performance descriptor for MOFs
Source: Chem Sci. 2022 Oct 18;13(44):13160–71. doi: 10.1039/d2sc04898a (PMC9667949; doi:10.1039/d2sc04898a)
Supplement: SC-013-D2SC04898A-s075 [file SC-013-D2SC04898A-s075.mol2]

# Mol2 file generated by Materials Studio
@<TRIPOS>MOLECULE
structure
29 34 0 0 0 
SMALL
USER_CHARGES


@<TRIPOS>ATOM
1 C16 10.3772 18.5 61.0874 C.2 0 **** 0
2 O10 10.6545 17.3285 61.489 O.co2 0 **** 0
3 O11 10.8591 19.6006 61.4939 O.co2 0 **** 0
4 O13 13.2204 20.7327 61.5004 O.co2 0 **** 0
5 C45 13.9585 15.8731 64.6567 C.2 0 **** 0
6 O27 12.7712 15.7745 64.1797 O.co2 0 **** 0
7 O28 14.8902 16.639 64.3282 O.co2 0 **** 0
8 O30 15.1501 19.4774 64.3406 O.co2 0 **** 0
9 C1060 10.3912 18.4919 64.6133 C.2 0 **** 0
10 O622 10.6652 17.3223 64.2044 O.co2 0 **** 0
11 O623 10.8706 19.5943 64.2087 O.co2 0 **** 0
12 O625 13.2328 20.7268 64.1868 O.co2 0 **** 0
13 C1089 13.9448 15.8862 61.0019 C.2 0 **** 0
14 O639 12.762 15.7831 61.4889 O.co2 0 **** 0
15 O640 14.8781 16.6518 61.3263 O.co2 0 **** 0
16 O642 15.1411 19.4904 61.3354 O.co2 0 **** 0
17 V 11.9193 16.8133 62.8405 Fe 0 **** 0
18 O841 12.9652 18.2589 62.8417 O.3 0 **** 0
19 V 12.2001 19.8708 62.8463 Fe 0 **** 0
20 V 15.0137 18.064 62.8328 Ni 0 **** 0
21 C1399 14.3684 20.4196 61.0173 C.2 0 **** 0
22 C1407 14.3811 20.4077 64.6651 C.2 0 **** 0
23 H 9.62369 18.5671 60.2848 H 0 **** 0
24 H 14.1615 15.163 65.4807 H 0 **** 0
25 H 9.64336 18.556 65.4215 H 0 **** 0
26 H 14.1414 15.181 60.1721 H 0 **** 0
27 H 14.6964 21.089 60.1993 H 0 **** 0
28 H 14.7136 21.0721 65.4852 H 0 **** 0
29 O 16.7644 17.904 62.8252 O.3 0 **** 0
@<TRIPOS>BOND
1 2 1 1
2 3 1 2
3 6 5 1
4 7 5 2
5 10 9 1
6 11 9 2
7 14 13 1
8 15 13 2
9 17 14 1
10 17 2 1
11 17 6 1
12 17 10 1
13 18 17 1
14 19 18 1
15 19 3 1
16 19 4 1
17 19 12 1
18 19 11 1
19 20 16 1
20 20 18 1
21 20 15 1
22 20 8 1
23 20 7 1
24 21 4 2
25 21 16 1
26 22 12 2
27 22 8 1
28 1 23 1
29 5 24 1
30 9 25 1
31 13 26 1
32 21 27 1
33 22 28 1
34 20 29 1
