# Supplementary material for: Electrostatic potential-derived charge: a universal OER performance descriptor for MOFs
Source: Chem Sci. 2022 Oct 18;13(44):13160–71. doi: 10.1039/d2sc04898a (PMC9667949; doi:10.1039/d2sc04898a)
Supplement: SC-013-D2SC04898A-s076 [file SC-013-D2SC04898A-s076.mol2]

# Mol2 file generated by Materials Studio
@<TRIPOS>MOLECULE
structure
30 35 0 0 0 
SMALL
USER_CHARGES


@<TRIPOS>ATOM
1 C16 10.3852 18.4445 61.0855 C.2 0 **** 0
2 O10 10.7127 17.2835 61.4789 O.co2 0 **** 0
3 O11 10.8243 19.5644 61.4923 O.co2 0 **** 0
4 O13 13.1906 20.7041 61.3787 O.co2 0 **** 0
5 C45 14.002 15.8541 64.6248 C.2 0 **** 0
6 O27 12.7634 15.8175 64.2836 O.co2 0 **** 0
7 O28 14.933 16.5558 64.1759 O.co2 0 **** 0
8 O30 15.0624 19.3706 64.419 O.co2 0 **** 0
9 C1060 10.4136 18.5446 64.6138 C.2 0 **** 0
10 O622 10.6532 17.3697 64.1983 O.co2 0 **** 0
11 O623 10.9181 19.6387 64.2137 O.co2 0 **** 0
12 O625 13.2905 20.7938 64.0769 O.co2 0 **** 0
13 C1089 13.9482 15.9475 60.9949 C.2 0 **** 0
14 O639 12.8379 15.7205 61.5993 O.co2 0 **** 0
15 O640 14.8127 16.8259 61.2133 O.co2 0 **** 0
16 O642 15.1991 19.6051 61.487 O.co2 0 **** 0
17 V 11.9386 16.793 62.884 Fe 0 **** 0
18 O841 13.0096 18.2465 62.8445 O.3 0 **** 0
19 V 12.2025 19.8991 62.7981 Fe 0 **** 0
20 V 14.8969 18.0842 62.8294 Ni 0 **** 0
21 C1399 14.3998 20.4604 61.0362 C.2 0 **** 0
22 C1407 14.3584 20.376 64.6599 C.2 0 **** 0
23 H 9.62421 18.4857 60.2875 H 0 **** 0
24 H 14.2543 15.1514 65.4412 H 0 **** 0
25 H 9.67376 18.6245 65.4285 H 0 **** 0
26 H 14.1488 15.2445 60.1647 H 0 **** 0
27 H 14.7696 21.1083 60.2196 H 0 **** 0
28 H 14.6838 21.0263 65.4937 H 0 **** 0
29 O 16.7362 17.8948 62.8276 O.3 0 **** 0
30 H 17.0506 18.5222 62.1474 H 0 **** 0
@<TRIPOS>BOND
1 2 1 1
2 3 1 2
3 6 5 1
4 7 5 2
5 10 9 1
6 11 9 2
7 14 13 1
8 15 13 2
9 17 14 1
10 17 2 1
11 17 6 1
12 17 10 1
13 18 17 1
14 19 18 1
15 19 3 1
16 19 4 1
17 19 12 1
18 19 11 1
19 20 16 1
20 20 18 1
21 20 15 1
22 20 8 1
23 20 7 1
24 21 4 2
25 21 16 1
26 22 12 2
27 22 8 1
28 1 23 1
29 5 24 1
30 9 25 1
31 13 26 1
32 21 27 1
33 22 28 1
34 20 29 1
35 29 30 1
