# Supplementary material for: Electrostatic potential-derived charge: a universal OER performance descriptor for MOFs
Source: Chem Sci. 2022 Oct 18;13(44):13160–71. doi: 10.1039/d2sc04898a (PMC9667949; doi:10.1039/d2sc04898a)
Supplement: SC-013-D2SC04898A-s077 [file SC-013-D2SC04898A-s077.mol2]

# Mol2 file generated by Materials Studio
@<TRIPOS>MOLECULE
structure
31 36 0 0 0 
SMALL
USER_CHARGES


@<TRIPOS>ATOM
1 C16 10.3457 18.5434 61.0962 C.2 0 **** 0
2 O10 10.6615 17.3749 61.4984 O.co2 0 **** 0
3 O11 10.8131 19.6549 61.4717 O.co2 0 **** 0
4 O13 13.3981 20.8575 61.5128 O.co2 0 **** 0
5 C45 14.0474 15.9318 64.5943 C.2 0 **** 0
6 O27 12.8731 15.7721 64.1108 O.co2 0 **** 0
7 O28 14.9488 16.7412 64.2653 O.co2 0 **** 0
8 O30 15.3294 19.5604 64.0839 O.co2 0 **** 0
9 C1060 10.427 18.467 64.6671 C.2 0 **** 0
10 O622 10.7469 17.3204 64.2114 O.co2 0 **** 0
11 O623 10.8699 19.5967 64.3154 O.co2 0 **** 0
12 O625 13.4215 20.761 64.3743 O.co2 0 **** 0
13 C1089 13.9586 15.8131 60.9832 C.2 0 **** 0
14 O639 12.7539 15.7853 61.4196 O.co2 0 **** 0
15 O640 14.9192 16.5394 61.3335 O.co2 0 **** 0
16 O642 15.1118 19.3788 61.1567 O.co2 0 **** 0
17 V 11.956 16.817 62.804 Fe 0 **** 0
18 O841 13.0392 18.2058 62.7767 O.3 0 **** 0
19 V 12.2785 19.9293 62.8795 Fe 0 **** 0
20 V 14.9329 18.0433 62.6956 Ni 0 **** 0
21 C1399 14.4333 20.4094 60.9104 C.2 0 **** 0
22 C1407 14.6227 20.4701 64.6264 C.2 0 **** 0
23 H 9.56317 18.5619 60.3157 H 0 **** 0
24 H 14.2838 15.2406 65.4251 H 0 **** 0
25 H 9.66844 18.45 65.4704 H 0 **** 0
26 H 14.1552 15.0847 60.1747 H 0 **** 0
27 H 14.7792 21.0216 60.0547 H 0 **** 0
28 H 15.1245 21.0703 65.4094 H 0 **** 0
29 O 16.8652 17.818 62.6187 O.3 0 **** 0
30 O 17.603 18.5392 63.5172 O.3 0 **** 0
31 H 16.9033 19.1092 63.9777 H 0 **** 0
@<TRIPOS>BOND
1 2 1 1
2 3 1 2
3 6 5 1
4 7 5 2
5 10 9 1
6 11 9 2
7 14 13 1
8 15 13 2
9 17 14 1
10 17 2 1
11 17 6 1
12 17 10 1
13 18 17 1
14 19 18 1
15 19 3 1
16 19 4 1
17 19 12 1
18 19 11 1
19 20 16 1
20 20 18 1
21 20 15 1
22 20 8 1
23 20 7 1
24 21 4 2
25 21 16 1
26 22 12 2
27 22 8 1
28 1 23 1
29 5 24 1
30 9 25 1
31 13 26 1
32 21 27 1
33 22 28 1
34 20 29 1
35 29 30 1
36 30 31 1
