# Supplementary material for: Electrostatic potential-derived charge: a universal OER performance descriptor for MOFs
Source: Chem Sci. 2022 Oct 18;13(44):13160–71. doi: 10.1039/d2sc04898a (PMC9667949; doi:10.1039/d2sc04898a)
Supplement: SC-013-D2SC04898A-s078 [file SC-013-D2SC04898A-s078.mol2]

# Mol2 file generated by Materials Studio
@<TRIPOS>MOLECULE
structure
28 33 0 0 0 
SMALL
USER_CHARGES


@<TRIPOS>ATOM
1 C16 10.2063 18.5194 60.9929 C.2 0 **** 0.663
2 O10 10.4882 17.3473 61.393 O.co2 0 **** -0.648
3 O11 10.6868 19.6222 61.3986 O.co2 0 **** -0.648
4 O13 13.3292 20.8244 61.4005 O.co2 0 **** -0.625
5 C45 14.0635 15.8098 64.6245 C.2 0 **** 0.627
6 O27 12.8652 15.6677 64.2703 O.co2 0 **** -0.625
7 O28 14.9109 16.6801 64.2065 O.co2 0 **** -0.678
8 O30 15.1597 19.4358 64.2211 O.co2 0 **** -0.68
9 C1060 10.2248 18.5123 64.712 C.2 0 **** 0.66
10 O622 10.5028 17.3414 64.3063 O.co2 0 **** -0.646
11 O623 10.7026 19.6161 64.3058 O.co2 0 **** -0.646
12 O625 13.343 20.8187 64.2805 O.co2 0 **** -0.626
13 C1089 14.0465 15.8199 61.0302 C.2 0 **** 0.627
14 O639 12.8527 15.6742 61.3974 O.co2 0 **** -0.624
15 O640 14.8967 16.6906 61.4414 O.co2 0 **** -0.678
16 O642 15.1504 19.4473 61.4512 O.co2 0 **** -0.68
17 V 11.7515 16.7055 62.8416 Fe 0 **** 1.357
18 O841 12.9856 18.2643 62.8381 O.3 0 **** -0.892
19 V 12.0525 20.0187 62.8455 Fe 0 **** 1.358
20 V 14.6761 18.099 62.8311 V 0 **** 1.851
21 C1399 14.4742 20.4574 61.0332 C.2 0 **** 0.632
22 C1407 14.4876 20.4465 64.6443 C.2 0 **** 0.63
23 H 9.45144 18.585 60.1856 H 0 **** 0.031
24 H 14.4519 15.1181 65.3942 H 0 **** 0.058
25 H 9.4766 18.5763 65.5255 H 0 **** 0.031
26 H 14.4279 15.1313 60.2541 H 0 **** 0.057
27 H 14.9747 21.054 60.2498 H 0 **** 0.056
28 H 14.9912 21.0385 65.4292 H 0 **** 0.057
@<TRIPOS>BOND
1 2 1 1
2 3 1 2
3 6 5 1
4 7 5 2
5 10 9 1
6 11 9 2
7 14 13 1
8 15 13 2
9 17 14 1
10 17 2 1
11 17 6 1
12 17 10 1
13 18 17 1
14 19 18 1
15 19 3 1
16 19 4 1
17 19 12 1
18 19 11 1
19 20 16 1
20 20 18 1
21 20 15 1
22 20 8 1
23 20 7 1
24 21 4 2
25 21 16 1
26 22 12 2
27 22 8 1
28 1 23 1
29 5 24 1
30 9 25 1
31 13 26 1
32 21 27 1
33 22 28 1
