# Supplementary material for: Electrostatic potential-derived charge: a universal OER performance descriptor for MOFs
Source: Chem Sci. 2022 Oct 18;13(44):13160–71. doi: 10.1039/d2sc04898a (PMC9667949; doi:10.1039/d2sc04898a)
Supplement: SC-013-D2SC04898A-s079 [file SC-013-D2SC04898A-s079.mol2]

# Mol2 file generated by Materials Studio
@<TRIPOS>MOLECULE
structure
29 34 0 0 0 
SMALL
USER_CHARGES


@<TRIPOS>ATOM
1 C16 10.2314 18.5125 61.0317 C.2 0 **** 0
2 O10 10.5165 17.3398 61.4251 O.co2 0 **** 0
3 O11 10.7196 19.6129 61.432 O.co2 0 **** 0
4 O13 13.2847 20.7923 61.4125 O.co2 0 **** 0
5 C45 13.9978 15.8835 64.7021 C.2 0 **** 0
6 O27 12.8235 15.7014 64.2652 O.co2 0 **** 0
7 O28 14.9032 16.66 64.2641 O.co2 0 **** 0
8 O30 15.1744 19.4711 64.2626 O.co2 0 **** 0
9 C1060 10.2447 18.5031 64.6701 C.2 0 **** 0
10 O622 10.5284 17.3326 64.2698 O.co2 0 **** 0
11 O623 10.7298 19.6058 64.2723 O.co2 0 **** 0
12 O625 13.2968 20.7825 64.2812 O.co2 0 **** 0
13 C1089 13.9847 15.893 60.9576 C.2 0 **** 0
14 O639 12.8131 15.7097 61.4012 O.co2 0 **** 0
15 O640 14.893 16.6673 61.393 O.co2 0 **** 0
16 O642 15.1624 19.4811 61.4086 O.co2 0 **** 0
17 V 11.8864 16.7986 62.8401 Fe 0 **** 0
18 O841 13.0922 18.2457 62.8383 O.3 0 **** 0
19 V 12.17 19.8891 62.8481 Fe 0 **** 0
20 V 15.1749 18.0552 62.8308 V 0 **** 0
21 C1399 14.408 20.4074 60.9741 C.2 0 **** 0
22 C1407 14.424 20.3962 64.7076 C.2 0 **** 0
23 H 9.4631 18.5807 60.238 H 0 **** 0
24 H 14.2885 15.28 65.5822 H 0 **** 0
25 H 9.48083 18.5673 65.4684 H 0 **** 0
26 H 14.2685 15.2932 60.0728 H 0 **** 0
27 H 14.8028 20.9528 60.0963 H 0 **** 0
28 H 14.8266 20.9377 65.5839 H 0 **** 0
29 O 16.7695 17.8862 62.8241 O.3 0 **** 0
@<TRIPOS>BOND
1 2 1 1
2 3 1 2
3 6 5 1
4 7 5 2
5 10 9 1
6 11 9 2
7 14 13 1
8 15 13 2
9 17 14 1
10 17 2 1
11 17 6 1
12 17 10 1
13 18 17 1
14 19 18 1
15 19 3 1
16 19 4 1
17 19 12 1
18 19 11 1
19 20 16 1
20 20 18 1
21 20 15 1
22 20 8 1
23 20 7 1
24 21 4 2
25 21 16 1
26 22 12 2
27 22 8 1
28 1 23 1
29 5 24 1
30 9 25 1
31 13 26 1
32 21 27 1
33 22 28 1
34 20 29 1
