# Supplementary material for: Electrostatic potential-derived charge: a universal OER performance descriptor for MOFs
Source: Chem Sci. 2022 Oct 18;13(44):13160–71. doi: 10.1039/d2sc04898a (PMC9667949; doi:10.1039/d2sc04898a)
Supplement: SC-013-D2SC04898A-s080 [file SC-013-D2SC04898A-s080.mol2]

# Mol2 file generated by Materials Studio
@<TRIPOS>MOLECULE
structure
30 35 0 0 0 
SMALL
USER_CHARGES


@<TRIPOS>ATOM
1 C16 10.21 18.5049 61.0049 C.2 0 **** 0
2 O10 10.5168 17.3444 61.4175 O.co2 0 **** 0
3 O11 10.6931 19.6138 61.386 O.co2 0 **** 0
4 O13 13.2598 20.7831 61.3778 O.co2 0 **** 0
5 C45 14.0453 15.834 64.6847 C.2 0 **** 0
6 O27 12.8357 15.7889 64.3362 O.co2 0 **** 0
7 O28 14.9654 16.6037 64.2394 O.co2 0 **** 0
8 O30 15.1266 19.3932 64.381 O.co2 0 **** 0
9 C1060 10.2283 18.5599 64.6703 C.2 0 **** 0
10 O622 10.545 17.3865 64.3023 O.co2 0 **** 0
11 O623 10.7116 19.6553 64.2552 O.co2 0 **** 0
12 O625 13.2809 20.7431 64.2645 O.co2 0 **** 0
13 C1089 13.9871 15.851 61.0115 C.2 0 **** 0
14 O639 12.8102 15.7198 61.4605 O.co2 0 **** 0
15 O640 14.9135 16.6232 61.4127 O.co2 0 **** 0
16 O642 15.1946 19.5531 61.4359 O.co2 0 **** 0
17 V 11.8836 16.8903 62.8582 Fe 0 **** 0
18 O841 13.242 18.2665 62.7549 O.3 0 **** 0
19 V 12.1415 19.8501 62.8061 Fe 0 **** 0
20 V 15.0552 18.0354 62.8834 V 0 **** 0
21 C1399 14.421 20.457 60.9907 C.2 0 **** 0
22 C1407 14.3859 20.3626 64.7452 C.2 0 **** 0
23 H 9.43308 18.5512 60.2181 H 0 **** 0
24 H 14.373 15.1311 65.4727 H 0 **** 0
25 H 9.44288 18.6294 65.4467 H 0 **** 0
26 H 14.2561 15.2051 60.154 H 0 **** 0
27 H 14.8283 21.0459 60.1457 H 0 **** 0
28 H 14.7749 20.9451 65.6028 H 0 **** 0
29 O 16.8383 18.0506 62.6785 O.3 0 **** 0
30 H 17.2944 18.5791 62.0005 H 0 **** 0
@<TRIPOS>BOND
1 2 1 1
2 3 1 2
3 6 5 1
4 7 5 2
5 10 9 1
6 11 9 2
7 14 13 1
8 15 13 2
9 17 14 1
10 17 2 1
11 17 6 1
12 17 10 1
13 18 17 1
14 19 18 1
15 19 3 1
16 19 4 1
17 19 12 1
18 19 11 1
19 20 16 1
20 20 18 1
21 20 15 1
22 20 8 1
23 20 7 1
24 21 4 2
25 21 16 1
26 22 12 2
27 22 8 1
28 1 23 1
29 5 24 1
30 9 25 1
31 13 26 1
32 21 27 1
33 22 28 1
34 20 29 1
35 29 30 1
