# Supplementary material for: Electrostatic potential-derived charge: a universal OER performance descriptor for MOFs
Source: Chem Sci. 2022 Oct 18;13(44):13160–71. doi: 10.1039/d2sc04898a (PMC9667949; doi:10.1039/d2sc04898a)
Supplement: SC-013-D2SC04898A-s081 [file SC-013-D2SC04898A-s081.mol2]

# Mol2 file generated by Materials Studio
@<TRIPOS>MOLECULE
structure
31 36 0 0 0 
SMALL
USER_CHARGES


@<TRIPOS>ATOM
1 C16 10.2209 18.5473 61.0035 C.2 0 **** 0
2 O10 10.5273 17.3766 61.3894 O.co2 0 **** 0
3 O11 10.7073 19.6459 61.4065 O.co2 0 **** 0
4 O13 13.2986 20.7378 61.3917 O.co2 0 **** 0
5 C45 13.9769 15.7859 64.6774 C.2 0 **** 0
6 O27 12.7904 15.7083 64.2569 O.co2 0 **** 0
7 O28 14.9067 16.5679 64.2855 O.co2 0 **** 0
8 O30 15.1424 19.421 64.3604 O.co2 0 **** 0
9 C1060 10.2273 18.5407 64.6761 C.2 0 **** 0
10 O622 10.5281 17.3725 64.279 O.co2 0 **** 0
11 O623 10.7139 19.6419 64.2795 O.co2 0 **** 0
12 O625 13.296 20.7745 64.2703 O.co2 0 **** 0
13 C1089 14.0359 15.8447 61.0121 C.2 0 **** 0
14 O639 12.8323 15.7668 61.3808 O.co2 0 **** 0
15 O640 14.9554 16.6054 61.4667 O.co2 0 **** 0
16 O642 15.1966 19.4573 61.4706 O.co2 0 **** 0
17 V 11.8674 16.8771 62.8304 Fe 0 **** 0
18 O841 13.2163 18.2583 62.8677 O.3 0 **** 0
19 V 12.1496 19.8592 62.8407 Fe 0 **** 0
20 V 15.029 18.0071 62.8958 V 0 **** 0
21 C1399 14.455 20.3852 61.0181 C.2 0 **** 0
22 C1407 14.4104 20.3912 64.7323 C.2 0 **** 0
23 H 9.44161 18.6108 60.2206 H 0 **** 0
24 H 14.264 15.0951 65.4918 H 0 **** 0
25 H 9.45308 18.6002 65.4645 H 0 **** 0
26 H 14.3499 15.1768 60.1889 H 0 **** 0
27 H 14.8927 20.9606 60.1796 H 0 **** 0
28 H 14.8125 20.9772 65.5808 H 0 **** 0
29 O 16.8604 18.0128 62.9246 O.3 0 **** 0
30 O 17.6998 19.149 62.9718 O.3 0 **** 0
31 H 18.5765 18.7135 62.9367 H 0 **** 0
@<TRIPOS>BOND
1 2 1 1
2 3 1 2
3 6 5 1
4 7 5 2
5 10 9 1
6 11 9 2
7 14 13 1
8 15 13 2
9 17 14 1
10 17 2 1
11 17 6 1
12 17 10 1
13 18 17 1
14 19 18 1
15 19 3 1
16 19 4 1
17 19 12 1
18 19 11 1
19 20 16 1
20 20 18 1
21 20 15 1
22 20 8 1
23 20 7 1
24 21 4 2
25 21 16 1
26 22 12 2
27 22 8 1
28 1 23 1
29 5 24 1
30 9 25 1
31 13 26 1
32 21 27 1
33 22 28 1
34 20 29 1
35 29 30 1
36 30 31 1
