# Supplementary material for: Electrostatic potential-derived charge: a universal OER performance descriptor for MOFs
Source: Chem Sci. 2022 Oct 18;13(44):13160–71. doi: 10.1039/d2sc04898a (PMC9667949; doi:10.1039/d2sc04898a)
Supplement: SC-013-D2SC04898A-s082 [file SC-013-D2SC04898A-s082.mol2]

# Mol2 file generated by Materials Studio
@<TRIPOS>MOLECULE
structure
29 34 0 0 0 
SMALL
USER_CHARGES


@<TRIPOS>ATOM
1 C16 10.2123 18.5013 61.0362 C.2 0 **** 0
2 O10 10.4999 17.3302 61.4324 O.co2 0 **** 0
3 O11 10.6982 19.6031 61.4336 O.co2 0 **** 0
4 O13 13.2788 20.7342 61.3947 O.co2 0 **** 0
5 C45 14.0166 15.9028 64.6575 C.2 0 **** 0
6 O27 12.8296 15.7266 64.2404 O.co2 0 **** 0
7 O28 14.9237 16.6897 64.2566 O.co2 0 **** 0
8 O30 15.1716 19.4038 64.2871 O.co2 0 **** 0
9 C1060 10.2547 18.5166 64.6778 C.2 0 **** 0
10 O622 10.5273 17.3448 64.2745 O.co2 0 **** 0
11 O623 10.7371 19.617 64.2706 O.co2 0 **** 0
12 O625 13.3121 20.7647 64.225 O.co2 0 **** 0
13 C1089 14.0123 15.9478 60.9882 C.2 0 **** 0
14 O639 12.8302 15.7603 61.4127 O.co2 0 **** 0
15 O640 14.923 16.726 61.399 O.co2 0 **** 0
16 O642 15.1861 19.4404 61.4388 O.co2 0 **** 0
17 V 11.8717 16.7992 62.8407 Fe 0 **** 0
18 O841 13.0849 18.2451 62.8461 O.3 0 **** 0
19 V 12.1579 19.8889 62.8318 Fe 0 **** 0
20 V 15.023 18.066 62.8449 Fe 0 **** 0
21 C1399 14.4293 20.3603 61.0091 C.2 0 **** 0
22 C1407 14.4315 20.3593 64.6662 C.2 0 **** 0
23 H 9.44284 18.5657 60.2425 H 0 **** 0
24 H 14.3234 15.2662 65.5086 H 0 **** 0
25 H 9.50472 18.5853 65.489 H 0 **** 0
26 H 14.312 15.3313 60.1196 H 0 **** 0
27 H 14.8583 20.9271 60.1604 H 0 **** 0
28 H 14.8445 20.9273 65.5222 H 0 **** 0
29 O 16.6617 17.9078 62.848 O.3 0 **** 0
@<TRIPOS>BOND
1 2 1 1
2 3 1 2
3 6 5 1
4 7 5 2
5 10 9 1
6 11 9 2
7 14 13 1
8 15 13 2
9 17 14 1
10 17 2 1
11 17 6 1
12 17 10 1
13 18 17 1
14 19 18 1
15 19 3 1
16 19 4 1
17 19 12 1
18 19 11 1
19 20 16 1
20 20 18 1
21 20 15 1
22 20 8 1
23 20 7 1
24 21 4 2
25 21 16 1
26 22 12 2
27 22 8 1
28 1 23 1
29 5 24 1
30 9 25 1
31 13 26 1
32 21 27 1
33 22 28 1
34 20 29 1
