# Supplementary material for: Electrostatic potential-derived charge: a universal OER performance descriptor for MOFs
Source: Chem Sci. 2022 Oct 18;13(44):13160–71. doi: 10.1039/d2sc04898a (PMC9667949; doi:10.1039/d2sc04898a)
Supplement: SC-013-D2SC04898A-s083 [file SC-013-D2SC04898A-s083.mol2]

# Mol2 file generated by Materials Studio
@<TRIPOS>MOLECULE
structure
30 35 0 0 0 
SMALL
USER_CHARGES


@<TRIPOS>ATOM
1 C16 10.2537 18.5609 61.0527 C.2 0 **** 0
2 O10 10.5488 17.3909 61.4395 O.co2 0 **** 0
3 O11 10.7437 19.6637 61.4465 O.co2 0 **** 0
4 O13 13.3202 20.7659 61.3881 O.co2 0 **** 0
5 C45 14.0538 15.8494 64.6732 C.2 0 **** 0
6 O27 12.8824 15.6696 64.2138 O.co2 0 **** 0
7 O28 14.9362 16.6815 64.3147 O.co2 0 **** 0
8 O30 15.1093 19.5889 64.3663 O.co2 0 **** 0
9 C1060 10.2898 18.441 64.6733 C.2 0 **** 0
10 O622 10.5877 17.274 64.2699 O.co2 0 **** 0
11 O623 10.7583 19.5491 64.2777 O.co2 0 **** 0
12 O625 13.2314 20.898 64.2384 O.co2 0 **** 0
13 C1089 13.9733 15.8674 60.928 C.2 0 **** 0
14 O639 12.783 15.7149 61.3675 O.co2 0 **** 0
15 O640 14.8819 16.6338 61.3402 O.co2 0 **** 0
16 O642 15.2126 19.4723 61.3982 O.co2 0 **** 0
17 V 11.9173 16.7679 62.8246 Fe 0 **** 0
18 O841 13.1325 18.2592 62.8627 O.3 0 **** 0
19 V 12.1849 19.9252 62.8521 Fe 0 **** 0
20 V 14.9902 18.092 62.8793 Fe 0 **** 0
21 C1399 14.4599 20.4019 60.9732 C.2 0 **** 0
22 C1407 14.3644 20.54 64.7139 C.2 0 **** 0
23 H 9.47289 18.629 60.2715 H 0 **** 0
24 H 14.3496 15.1828 65.506 H 0 **** 0
25 H 9.52729 18.4912 65.4741 H 0 **** 0
26 H 14.2334 15.2262 60.0622 H 0 **** 0
27 H 14.8689 20.976 60.1187 H 0 **** 0
28 H 14.7325 21.1654 65.5508 H 0 **** 0
29 O 16.7728 17.9488 62.8754 O.3 0 **** 0
30 H 17.1213 18.3301 62.0456 H 0 **** 0
@<TRIPOS>BOND
1 2 1 1
2 3 1 2
3 6 5 1
4 7 5 2
5 10 9 1
6 11 9 2
7 14 13 1
8 15 13 2
9 17 14 1
10 17 2 1
11 17 6 1
12 17 10 1
13 18 17 1
14 19 18 1
15 19 3 1
16 19 4 1
17 19 12 1
18 19 11 1
19 20 16 1
20 20 18 1
21 20 15 1
22 20 8 1
23 20 7 1
24 21 4 2
25 21 16 1
26 22 12 2
27 22 8 1
28 1 23 1
29 5 24 1
30 9 25 1
31 13 26 1
32 21 27 1
33 22 28 1
34 20 29 1
35 29 30 1
