# Supplementary material for: Electrostatic potential-derived charge: a universal OER performance descriptor for MOFs
Source: Chem Sci. 2022 Oct 18;13(44):13160–71. doi: 10.1039/d2sc04898a (PMC9667949; doi:10.1039/d2sc04898a)
Supplement: SC-013-D2SC04898A-s084 [file SC-013-D2SC04898A-s084.mol2]

# Mol2 file generated by Materials Studio
@<TRIPOS>MOLECULE
structure
31 36 0 0 0 
SMALL
USER_CHARGES


@<TRIPOS>ATOM
1 C16 10.2321 18.5312 61.0191 C.2 0 **** 0
2 O10 10.5155 17.3572 61.4092 O.co2 0 **** 0
3 O11 10.7224 19.6287 61.4229 O.co2 0 **** 0
4 O13 13.3223 20.7375 61.4167 O.co2 0 **** 0
5 C45 14.014 15.8906 64.6606 C.2 0 **** 0
6 O27 12.8395 15.7057 64.2172 O.co2 0 **** 0
7 O28 14.913 16.7039 64.2866 O.co2 0 **** 0
8 O30 15.1644 19.4146 64.2957 O.co2 0 **** 0
9 C1060 10.2455 18.5037 64.6677 C.2 0 **** 0
10 O622 10.5306 17.3355 64.2624 O.co2 0 **** 0
11 O623 10.727 19.6085 64.2719 O.co2 0 **** 0
12 O625 13.3095 20.7754 64.2619 O.co2 0 **** 0
13 C1089 14.0625 15.941 61.0246 C.2 0 **** 0
14 O639 12.8543 15.7848 61.3781 O.co2 0 **** 0
15 O640 14.9581 16.7134 61.4839 O.co2 0 **** 0
16 O642 15.2069 19.4203 61.4994 O.co2 0 **** 0
17 V 11.8801 16.806 62.8225 Fe 0 **** 0
18 O841 13.1068 18.2501 62.8718 O.3 0 **** 0
19 V 12.1644 19.8959 62.8465 Fe 0 **** 0
20 V 14.9657 18.0867 62.89 Fe 0 **** 0
21 C1399 14.4722 20.3534 61.0497 C.2 0 **** 0
22 C1407 14.4336 20.3753 64.6888 C.2 0 **** 0
23 H 9.46323 18.6028 60.2261 H 0 **** 0
24 H 14.3172 15.2437 65.5053 H 0 **** 0
25 H 9.48378 18.5636 65.4687 H 0 **** 0
26 H 14.4038 15.308 60.1839 H 0 **** 0
27 H 14.9263 20.9078 60.2065 H 0 **** 0
28 H 14.8623 20.9415 65.5373 H 0 **** 0
29 O 16.7645 17.8251 62.9289 O.3 0 **** 0
30 O 17.542 19.0242 62.9098 O.3 0 **** 0
31 H 18.4308 18.6322 63.0371 H 0 **** 0
@<TRIPOS>BOND
1 2 1 1
2 3 1 2
3 6 5 1
4 7 5 2
5 10 9 1
6 11 9 2
7 14 13 1
8 15 13 2
9 17 14 1
10 17 2 1
11 17 6 1
12 17 10 1
13 18 17 1
14 19 18 1
15 19 3 1
16 19 4 1
17 19 12 1
18 19 11 1
19 20 16 1
20 20 18 1
21 20 15 1
22 20 8 1
23 20 7 1
24 21 4 2
25 21 16 1
26 22 12 2
27 22 8 1
28 1 23 1
29 5 24 1
30 9 25 1
31 13 26 1
32 21 27 1
33 22 28 1
34 20 29 1
35 29 30 1
36 30 31 1
