# Supplementary material for: Electrostatic potential-derived charge: a universal OER performance descriptor for MOFs
Source: Chem Sci. 2022 Oct 18;13(44):13160–71. doi: 10.1039/d2sc04898a (PMC9667949; doi:10.1039/d2sc04898a)
Supplement: SC-013-D2SC04898A-s085 [file SC-013-D2SC04898A-s085.mol2]

# Mol2 file generated by Materials Studio
@<TRIPOS>MOLECULE
structure
28 33 0 0 0 
SMALL
USER_CHARGES


@<TRIPOS>ATOM
1 C16 10.1954 18.4924 61.0342 C.2 0 **** 0
2 O10 10.4879 17.3174 61.4157 O.co2 0 **** 0
3 O11 10.6542 19.6048 61.4341 O.co2 0 **** 0
4 O13 13.3048 20.802 61.355 O.co2 0 **** 0
5 C45 14.0517 15.7653 64.6382 C.2 0 **** 0
6 O27 12.8341 15.6642 64.2941 O.co2 0 **** 0
7 O28 14.9427 16.5612 64.2128 O.co2 0 **** 0
8 O30 15.176 19.4636 64.3224 O.co2 0 **** 0
9 C1060 10.2391 18.5364 64.6787 C.2 0 **** 0
10 O622 10.4811 17.359 64.2723 O.co2 0 **** 0
11 O623 10.7236 19.64 64.2827 O.co2 0 **** 0
12 O625 13.3614 20.8615 64.2094 O.co2 0 **** 0
13 C1089 14.0439 15.8281 61.0022 C.2 0 **** 0
14 O639 12.8682 15.6505 61.4448 O.co2 0 **** 0
15 O640 14.9201 16.6717 61.365 O.co2 0 **** 0
16 O642 15.2283 19.5583 61.4737 O.co2 0 **** 0
17 V 11.803 16.6937 62.8544 Mn 0 **** 0
18 O841 12.9153 18.265 62.8384 O.3 0 **** 0
19 V 12.1122 20.0126 62.821 Mn 0 **** 0
20 V 14.8308 18.086 62.8456 Mn 0 **** 0
21 C1399 14.4853 20.4803 61.0182 C.2 0 **** 0
22 C1407 14.4774 20.4662 64.6649 C.2 0 **** 0
23 H 9.42676 18.5526 60.2384 H 0 **** 0
24 H 14.3846 15.0525 65.4182 H 0 **** 0
25 H 9.49494 18.6101 65.4962 H 0 **** 0
26 H 14.3502 15.1466 60.1845 H 0 **** 0
27 H 14.9329 21.0937 60.2118 H 0 **** 0
28 H 14.9044 21.0861 65.4777 H 0 **** 0
@<TRIPOS>BOND
1 2 1 1
2 3 1 2
3 6 5 1
4 7 5 2
5 10 9 1
6 11 9 2
7 14 13 1
8 15 13 2
9 17 14 1
10 17 2 1
11 17 6 1
12 17 10 1
13 18 17 1
14 19 18 1
15 19 3 1
16 19 4 1
17 19 12 1
18 19 11 1
19 20 16 1
20 20 18 1
21 20 15 1
22 20 8 1
23 20 7 1
24 21 4 2
25 21 16 1
26 22 12 2
27 22 8 1
28 1 23 1
29 5 24 1
30 9 25 1
31 13 26 1
32 21 27 1
33 22 28 1
