# Supplementary material for: Electrostatic potential-derived charge: a universal OER performance descriptor for MOFs
Source: Chem Sci. 2022 Oct 18;13(44):13160–71. doi: 10.1039/d2sc04898a (PMC9667949; doi:10.1039/d2sc04898a)
Supplement: SC-013-D2SC04898A-s086 [file SC-013-D2SC04898A-s086.mol2]

# Mol2 file generated by Materials Studio
@<TRIPOS>MOLECULE
structure
28 33 0 0 0 
SMALL
USER_CHARGES


@<TRIPOS>ATOM
1 C16 10.2921 18.5059 61.05 C.2 0 **** 0.658
2 O10 10.55 17.3289 61.4506 O.co2 0 **** -0.613
3 O11 10.7603 19.6156 61.4491 O.co2 0 **** -0.613
4 O13 13.2877 20.8207 61.4421 O.co2 0 **** -0.638
5 C45 14.0319 15.8225 64.6465 C.2 0 **** 0.646
6 O27 12.8193 15.6814 64.2412 O.co2 0 **** -0.634
7 O28 14.9124 16.6196 64.2446 O.co2 0 **** -0.629
8 O30 15.1789 19.4957 64.2609 O.co2 0 **** -0.633
9 C1060 10.3028 18.5025 64.6518 C.2 0 **** 0.661
10 O622 10.5593 17.326 64.2489 O.co2 0 **** -0.613
11 O623 10.769 19.6125 64.2516 O.co2 0 **** -0.614
12 O625 13.2999 20.811 64.2452 O.co2 0 **** -0.638
13 C1089 14.0091 15.834 61.0081 C.2 0 **** 0.649
14 O639 12.8072 15.6825 61.4403 O.co2 0 **** -0.635
15 O640 14.8932 16.6349 61.3942 O.co2 0 **** -0.628
16 O642 15.169 19.5092 61.4084 O.co2 0 **** -0.634
17 V 11.8545 16.6742 62.8451 Mn 0 **** 1.452
18 O841 12.8847 18.2644 62.8396 O.3 0 **** -0.928
19 V 12.1672 20.0172 62.8461 Mn 0 **** 1.455
20 V 14.7795 18.0897 62.8288 Co 0 **** 1.341
21 C1399 14.4467 20.4581 61.0202 C.2 0 **** 0.652
22 C1407 14.4602 20.4431 64.6591 C.2 0 **** 0.652
23 H 9.5494 18.5717 60.2325 H 0 **** 0.048
24 H 14.3115 15.1318 65.4644 H 0 **** 0.048
25 H 9.56397 18.5674 65.4728 H 0 **** 0.046
26 H 14.2748 15.1493 60.1806 H 0 **** 0.047
27 H 14.8386 21.0865 60.1981 H 0 **** 0.048
28 H 14.8572 21.065 65.4837 H 0 **** 0.047
@<TRIPOS>BOND
1 2 1 1
2 3 1 2
3 6 5 1
4 7 5 2
5 10 9 1
6 11 9 2
7 14 13 1
8 15 13 2
9 17 14 1
10 17 2 1
11 17 6 1
12 17 10 1
13 18 17 1
14 19 18 1
15 19 3 1
16 19 4 1
17 19 12 1
18 19 11 1
19 20 16 1
20 20 18 1
21 20 15 1
22 20 8 1
23 20 7 1
24 21 4 2
25 21 16 1
26 22 12 2
27 22 8 1
28 1 23 1
29 5 24 1
30 9 25 1
31 13 26 1
32 21 27 1
33 22 28 1
