# Supplementary material for: Electrostatic potential-derived charge: a universal OER performance descriptor for MOFs
Source: Chem Sci. 2022 Oct 18;13(44):13160–71. doi: 10.1039/d2sc04898a (PMC9667949; doi:10.1039/d2sc04898a)
Supplement: SC-013-D2SC04898A-s087 [file SC-013-D2SC04898A-s087.mol2]

# Mol2 file generated by Materials Studio
@<TRIPOS>MOLECULE
structure
29 34 0 0 0 
SMALL
USER_CHARGES


@<TRIPOS>ATOM
1 C16 10.3464 18.505 61.0576 C.2 0 **** 0
2 O10 10.6121 17.3312 61.4579 O.co2 0 **** 0
3 O11 10.8221 19.6093 61.4596 O.co2 0 **** 0
4 O13 13.2572 20.8397 61.4599 O.co2 0 **** 0
5 C45 13.9773 15.8263 64.6845 C.2 0 **** 0
6 O27 12.788 15.6573 64.2124 O.co2 0 **** 0
7 O28 14.8729 16.6208 64.3377 O.co2 0 **** 0
8 O30 15.1416 19.5099 64.3462 O.co2 0 **** 0
9 C1060 10.3664 18.4948 64.6462 C.2 0 **** 0
10 O622 10.6299 17.3224 64.2405 O.co2 0 **** 0
11 O623 10.8362 19.601 64.2424 O.co2 0 **** 0
12 O625 13.2677 20.8379 64.2241 O.co2 0 **** 0
13 C1089 13.9654 15.8423 60.9732 C.2 0 **** 0
14 O639 12.7763 15.6739 61.4457 O.co2 0 **** 0
15 O640 14.8661 16.6278 61.3272 O.co2 0 **** 0
16 O642 15.134 19.5163 61.3293 O.co2 0 **** 0
17 V 11.9164 16.7067 62.8389 Mn 0 **** 0
18 O841 13.0914 18.2469 62.8394 O.3 0 **** 0
19 V 12.2192 19.9745 62.8453 Mn 0 **** 0
20 V 14.9775 18.0721 62.8355 Co 0 **** 0
21 C1399 14.3939 20.4581 60.9831 C.2 0 **** 0
22 C1407 14.4051 20.4531 64.6963 C.2 0 **** 0
23 H 9.59745 18.5726 60.2477 H 0 **** 0
24 H 14.2115 15.1454 65.5255 H 0 **** 0
25 H 9.62556 18.5597 65.4637 H 0 **** 0
26 H 14.1942 15.1701 60.1238 H 0 **** 0
27 H 14.7408 21.0829 60.1379 H 0 **** 0
28 H 14.7569 21.0759 65.5409 H 0 **** 0
29 O 16.6209 17.9186 62.8318 O.3 0 **** 0
@<TRIPOS>BOND
1 2 1 1
2 3 1 2
3 6 5 1
4 7 5 2
5 10 9 1
6 11 9 2
7 14 13 1
8 15 13 2
9 17 14 1
10 17 2 1
11 17 6 1
12 17 10 1
13 18 17 1
14 19 18 1
15 19 3 1
16 19 4 1
17 19 12 1
18 19 11 1
19 20 16 1
20 20 18 1
21 20 15 1
22 20 8 1
23 20 7 1
24 21 4 2
25 21 16 1
26 22 12 2
27 22 8 1
28 1 23 1
29 5 24 1
30 9 25 1
31 13 26 1
32 21 27 1
33 22 28 1
34 20 29 1
