# Supplementary material for: Electrostatic potential-derived charge: a universal OER performance descriptor for MOFs
Source: Chem Sci. 2022 Oct 18;13(44):13160–71. doi: 10.1039/d2sc04898a (PMC9667949; doi:10.1039/d2sc04898a)
Supplement: SC-013-D2SC04898A-s088 [file SC-013-D2SC04898A-s088.mol2]

# Mol2 file generated by Materials Studio
@<TRIPOS>MOLECULE
structure
30 35 0 0 0 
SMALL
USER_CHARGES


@<TRIPOS>ATOM
1 C16 10.3579 18.4744 61.0514 C.2 0 **** 0
2 O10 10.6262 17.3071 61.4721 O.co2 0 **** 0
3 O11 10.828 19.5861 61.4366 O.co2 0 **** 0
4 O13 13.289 20.8171 61.4352 O.co2 0 **** 0
5 C45 14.0546 15.8561 64.6296 C.2 0 **** 0
6 O27 12.8276 15.7144 64.2554 O.co2 0 **** 0
7 O28 14.9418 16.6203 64.1976 O.co2 0 **** 0
8 O30 15.1188 19.5387 64.3541 O.co2 0 **** 0
9 C1060 10.3487 18.5062 64.6424 C.2 0 **** 0
10 O622 10.6244 17.3306 64.2542 O.co2 0 **** 0
11 O623 10.8148 19.6103 64.2289 O.co2 0 **** 0
12 O625 13.2483 20.8643 64.2198 O.co2 0 **** 0
13 C1089 13.8991 15.8234 60.9373 C.2 0 **** 0
14 O639 12.7522 15.6109 61.4984 O.co2 0 **** 0
15 O640 14.7728 16.6641 61.2141 O.co2 0 **** 0
16 O642 15.1972 19.5396 61.4279 O.co2 0 **** 0
17 V 11.9195 16.6979 62.864 Mn 0 **** 0
18 O841 13.0766 18.2447 62.8385 O.3 0 **** 0
19 V 12.215 19.9766 62.8374 Mn 0 **** 0
20 V 14.9298 18.0837 62.8052 Co 0 **** 0
21 C1399 14.4544 20.4693 61.0297 C.2 0 **** 0
22 C1407 14.3861 20.4846 64.7003 C.2 0 **** 0
23 H 9.61074 18.5237 60.2384 H 0 **** 0
24 H 14.3387 15.1831 65.4601 H 0 **** 0
25 H 9.60023 18.5756 65.4528 H 0 **** 0
26 H 14.0966 15.1349 60.0927 H 0 **** 0
27 H 14.8487 21.093 60.2056 H 0 **** 0
28 H 14.7307 21.1167 65.5419 H 0 **** 0
29 O 16.7093 17.869 62.7762 O.3 0 **** 0
30 H 17.076 18.6409 62.3002 H 0 **** 0
@<TRIPOS>BOND
1 2 1 1
2 3 1 2
3 6 5 1
4 7 5 2
5 10 9 1
6 11 9 2
7 14 13 1
8 15 13 2
9 17 14 1
10 17 2 1
11 17 6 1
12 17 10 1
13 18 17 1
14 19 18 1
15 19 3 1
16 19 4 1
17 19 12 1
18 19 11 1
19 20 16 1
20 20 18 1
21 20 15 1
22 20 8 1
23 20 7 1
24 21 4 2
25 21 16 1
26 22 12 2
27 22 8 1
28 1 23 1
29 5 24 1
30 9 25 1
31 13 26 1
32 21 27 1
33 22 28 1
34 20 29 1
35 29 30 1
