# Supplementary material for: Electrostatic potential-derived charge: a universal OER performance descriptor for MOFs
Source: Chem Sci. 2022 Oct 18;13(44):13160–71. doi: 10.1039/d2sc04898a (PMC9667949; doi:10.1039/d2sc04898a)
Supplement: SC-013-D2SC04898A-s089 [file SC-013-D2SC04898A-s089.mol2]

# Mol2 file generated by Materials Studio
@<TRIPOS>MOLECULE
structure
31 36 0 0 0 
SMALL
USER_CHARGES


@<TRIPOS>ATOM
1 C16 10.3554 18.5997 61.0825 C.2 0 **** 0
2 O10 10.62 17.4052 61.4294 O.co2 0 **** 0
3 O11 10.8441 19.6818 61.5193 O.co2 0 **** 0
4 O13 13.3938 20.807 61.515 O.co2 0 **** 0
5 C45 13.9805 15.8312 64.6317 C.2 0 **** 0
6 O27 12.8324 15.6122 64.089 O.co2 0 **** 0
7 O28 14.8575 16.6715 64.3388 O.co2 0 **** 0
8 O30 15.2986 19.5794 64.197 O.co2 0 **** 0
9 C1060 10.4599 18.4376 64.6876 C.2 0 **** 0
10 O622 10.68 17.2823 64.2106 O.co2 0 **** 0
11 O623 10.9456 19.5517 64.3278 O.co2 0 **** 0
12 O625 13.3985 20.8384 64.3314 O.co2 0 **** 0
13 C1089 13.9859 15.7662 60.9561 C.2 0 **** 0
14 O639 12.7504 15.6942 61.3265 O.co2 0 **** 0
15 O640 14.9055 16.4852 61.3926 O.co2 0 **** 0
16 O642 15.1816 19.3797 61.2947 O.co2 0 **** 0
17 V 11.9301 16.703 62.7585 Mn 0 **** 0
18 O841 13.115 18.2199 62.8085 O.3 0 **** 0
19 V 12.3068 19.9697 62.9063 Mn 0 **** 0
20 V 14.9628 18.0229 62.7913 Co 0 **** 0
21 C1399 14.478 20.3671 60.9818 C.2 0 **** 0
22 C1407 14.5887 20.5155 64.6555 C.2 0 **** 0
23 H 9.59238 18.6963 60.2881 H 0 **** 0
24 H 14.2004 15.1563 65.4806 H 0 **** 0
25 H 9.74394 18.4757 65.5287 H 0 **** 0
26 H 14.2316 15.0764 60.1264 H 0 **** 0
27 H 14.8293 20.9695 60.1228 H 0 **** 0
28 H 15.0426 21.1475 65.4431 H 0 **** 0
29 O 16.7435 17.7336 62.7757 O.3 0 **** 0
30 O 17.5769 18.8287 63.0704 O.3 0 **** 0
31 H 17.0025 19.3633 63.683 H 0 **** 0
@<TRIPOS>BOND
1 2 1 1
2 3 1 2
3 6 5 1
4 7 5 2
5 10 9 1
6 11 9 2
7 14 13 1
8 15 13 2
9 17 14 1
10 17 2 1
11 17 6 1
12 17 10 1
13 18 17 1
14 19 18 1
15 19 3 1
16 19 4 1
17 19 12 1
18 19 11 1
19 20 16 1
20 20 18 1
21 20 15 1
22 20 8 1
23 20 7 1
24 21 4 2
25 21 16 1
26 22 12 2
27 22 8 1
28 1 23 1
29 5 24 1
30 9 25 1
31 13 26 1
32 21 27 1
33 22 28 1
34 20 29 1
35 29 30 1
36 30 31 1
