# Supplementary material for: Electrostatic potential-derived charge: a universal OER performance descriptor for MOFs
Source: Chem Sci. 2022 Oct 18;13(44):13160–71. doi: 10.1039/d2sc04898a (PMC9667949; doi:10.1039/d2sc04898a)
Supplement: SC-013-D2SC04898A-s090 [file SC-013-D2SC04898A-s090.mol2]

# Mol2 file generated by Materials Studio
@<TRIPOS>MOLECULE
structure
28 33 0 0 0 
SMALL
USER_CHARGES


@<TRIPOS>ATOM
1 C16 10.202 18.5083 60.9996 C.2 0 **** 0
2 O10 10.4709 17.3353 61.4024 O.co2 0 **** 0
3 O11 10.6739 19.6153 61.3984 O.co2 0 **** 0
4 O13 13.337 20.845 61.3898 O.co2 0 **** 0
5 C45 14.0661 15.8216 64.6463 C.2 0 **** 0
6 O27 12.865 15.658 64.2966 O.co2 0 **** 0
7 O28 14.9159 16.669 64.2114 O.co2 0 **** 0
8 O30 15.1642 19.4389 64.2348 O.co2 0 **** 0
9 C1060 10.2098 18.5199 64.7021 C.2 0 **** 0
10 O622 10.4758 17.345 64.3031 O.co2 0 **** 0
11 O623 10.6826 19.6245 64.2977 O.co2 0 **** 0
12 O625 13.3526 20.8366 64.2888 O.co2 0 **** 0
13 C1089 14.0381 15.8387 61.0076 C.2 0 **** 0
14 O639 12.8577 15.6474 61.4094 O.co2 0 **** 0
15 O640 14.8922 16.6943 61.4179 O.co2 0 **** 0
16 O642 15.1567 19.4584 61.4403 O.co2 0 **** 0
17 V 11.7829 16.6945 62.8528 Mn 0 **** 0
18 O841 12.966 18.2614 62.84 O.3 0 **** 0
19 V 12.0925 20.0193 62.8429 Mn 0 **** 0
20 V 14.7823 18.0897 62.8288 Cr.th 0 **** 0
21 C1399 14.4741 20.4501 61.0135 C.2 0 **** 0
22 C1407 14.4861 20.432 64.6657 C.2 0 **** 0
23 H 9.45287 18.571 60.1861 H 0 **** 0
24 H 14.4471 15.1475 65.4366 H 0 **** 0
25 H 9.46311 18.5872 65.5174 H 0 **** 0
26 H 14.3947 15.1844 60.1902 H 0 **** 0
27 H 14.9577 21.0271 60.2029 H 0 **** 0
28 H 14.9708 21.001 65.4814 H 0 **** 0
@<TRIPOS>BOND
1 2 1 1
2 3 1 2
3 6 5 1
4 7 5 2
5 10 9 1
6 11 9 2
7 14 13 1
8 15 13 2
9 17 14 1
10 17 2 1
11 17 6 1
12 17 10 1
13 18 17 1
14 19 18 1
15 19 3 1
16 19 4 1
17 19 12 1
18 19 11 1
19 20 16 1
20 20 18 1
21 20 15 1
22 20 8 1
23 20 7 1
24 21 4 2
25 21 16 1
26 22 12 2
27 22 8 1
28 1 23 1
29 5 24 1
30 9 25 1
31 13 26 1
32 21 27 1
33 22 28 1
