# Supplementary material for: Electrostatic potential-derived charge: a universal OER performance descriptor for MOFs
Source: Chem Sci. 2022 Oct 18;13(44):13160–71. doi: 10.1039/d2sc04898a (PMC9667949; doi:10.1039/d2sc04898a)
Supplement: SC-013-D2SC04898A-s091 [file SC-013-D2SC04898A-s091.mol2]

# Mol2 file generated by Materials Studio
@<TRIPOS>MOLECULE
structure
29 34 0 0 0 
SMALL
USER_CHARGES


@<TRIPOS>ATOM
1 C16 10.2925 18.5042 61.0391 C.2 0 **** 0
2 O10 10.5655 17.3311 61.438 O.co2 0 **** 0
3 O11 10.7695 19.6082 61.4379 O.co2 0 **** 0
4 O13 13.2819 20.8194 61.4234 O.co2 0 **** 0
5 C45 13.9897 15.867 64.6932 C.2 0 **** 0
6 O27 12.8125 15.6725 64.2431 O.co2 0 **** 0
7 O28 14.8828 16.6633 64.2967 O.co2 0 **** 0
8 O30 15.1529 19.4726 64.2983 O.co2 0 **** 0
9 C1060 10.3137 18.4942 64.6657 C.2 0 **** 0
10 O622 10.5842 17.3225 64.2611 O.co2 0 **** 0
11 O623 10.7855 19.6 64.2653 O.co2 0 **** 0
12 O625 13.2941 20.8199 64.2577 O.co2 0 **** 0
13 C1089 13.978 15.8837 60.9641 C.2 0 **** 0
14 O639 12.8008 15.6898 61.4147 O.co2 0 **** 0
15 O640 14.8761 16.671 61.3672 O.co2 0 **** 0
16 O642 15.1473 19.4812 61.3804 O.co2 0 **** 0
17 V 11.8835 16.7208 62.8388 Mn 0 **** 0
18 O841 13.1362 18.2426 62.8389 O.3 0 **** 0
19 V 12.1829 19.9641 62.845 Mn 0 **** 0
20 V 15.0125 18.0749 62.8359 Cr.th 0 **** 0
21 C1399 14.4083 20.4228 60.9801 C.2 0 **** 0
22 C1407 14.4196 20.4186 64.6988 C.2 0 **** 0
23 H 9.53738 18.5683 60.2339 H 0 **** 0
24 H 14.2667 15.2368 65.5588 H 0 **** 0
25 H 9.56651 18.5558 65.4784 H 0 **** 0
26 H 14.2495 15.2617 60.0909 H 0 **** 0
27 H 14.7995 20.994 60.1175 H 0 **** 0
28 H 14.8158 20.9888 65.5598 H 0 **** 0
29 O 16.6053 17.9026 62.8313 O.3 0 **** 0
@<TRIPOS>BOND
1 2 1 1
2 3 1 2
3 6 5 1
4 7 5 2
5 10 9 1
6 11 9 2
7 14 13 1
8 15 13 2
9 17 14 1
10 17 2 1
11 17 6 1
12 17 10 1
13 18 17 1
14 19 18 1
15 19 3 1
16 19 4 1
17 19 12 1
18 19 11 1
19 20 16 1
20 20 18 1
21 20 15 1
22 20 8 1
23 20 7 1
24 21 4 2
25 21 16 1
26 22 12 2
27 22 8 1
28 1 23 1
29 5 24 1
30 9 25 1
31 13 26 1
32 21 27 1
33 22 28 1
34 20 29 1
