# Supplementary material for: Electrostatic potential-derived charge: a universal OER performance descriptor for MOFs
Source: Chem Sci. 2022 Oct 18;13(44):13160–71. doi: 10.1039/d2sc04898a (PMC9667949; doi:10.1039/d2sc04898a)
Supplement: SC-013-D2SC04898A-s092 [file SC-013-D2SC04898A-s092.mol2]

# Mol2 file generated by Materials Studio
@<TRIPOS>MOLECULE
structure
30 35 0 0 0 
SMALL
USER_CHARGES


@<TRIPOS>ATOM
1 C16 10.2979 18.4998 61.0269 C.2 0 **** 0
2 O10 10.5786 17.329 61.4265 O.co2 0 **** 0
3 O11 10.7598 19.6089 61.431 O.co2 0 **** 0
4 O13 13.2752 20.8724 61.458 O.co2 0 **** 0
5 C45 14.0406 15.9083 64.6992 C.2 0 **** 0
6 O27 12.8592 15.7015 64.2649 O.co2 0 **** 0
7 O28 14.9154 16.7171 64.2875 O.co2 0 **** 0
8 O30 15.1415 19.5235 64.2897 O.co2 0 **** 0
9 C1060 10.264 18.4801 64.6591 C.2 0 **** 0
10 O622 10.5575 17.3129 64.2579 O.co2 0 **** 0
11 O623 10.7254 19.5939 64.2677 O.co2 0 **** 0
12 O625 13.2552 20.829 64.3033 O.co2 0 **** 0
13 C1089 14.0291 15.9165 60.9628 C.2 0 **** 0
14 O639 12.8634 15.6969 61.4232 O.co2 0 **** 0
15 O640 14.9021 16.7425 61.3527 O.co2 0 **** 0
16 O642 15.1255 19.5209 61.3693 O.co2 0 **** 0
17 V 11.8984 16.727 62.8478 Mn 0 **** 0
18 O841 13.0678 18.2758 62.8511 O.3 0 **** 0
19 V 12.1524 19.9835 62.867 Mn 0 **** 0
20 V 14.9669 18.1278 62.836 Cr.th 0 **** 0
21 C1399 14.3929 20.4804 60.9945 C.2 0 **** 0
22 C1407 14.3982 20.4471 64.7198 C.2 0 **** 0
23 H 9.55029 18.5586 60.2139 H 0 **** 0
24 H 14.3381 15.2796 65.5589 H 0 **** 0
25 H 9.50356 18.53 65.4608 H 0 **** 0
26 H 14.3182 15.2907 60.098 H 0 **** 0
27 H 14.781 21.0677 60.1412 H 0 **** 0
28 H 14.797 21.0168 65.5801 H 0 **** 0
29 O 16.7936 17.976 62.8293 O.3 0 **** 0
30 H 17.1451 17.9429 61.92 H 0 **** 0
@<TRIPOS>BOND
1 2 1 1
2 3 1 2
3 6 5 1
4 7 5 2
5 10 9 1
6 11 9 2
7 14 13 1
8 15 13 2
9 17 14 1
10 17 2 1
11 17 6 1
12 17 10 1
13 18 17 1
14 19 18 1
15 19 3 1
16 19 4 1
17 19 12 1
18 19 11 1
19 20 16 1
20 20 18 1
21 20 15 1
22 20 8 1
23 20 7 1
24 21 4 2
25 21 16 1
26 22 12 2
27 22 8 1
28 1 23 1
29 5 24 1
30 9 25 1
31 13 26 1
32 21 27 1
33 22 28 1
34 20 29 1
35 29 30 1
