# Supplementary material for: Electrostatic potential-derived charge: a universal OER performance descriptor for MOFs
Source: Chem Sci. 2022 Oct 18;13(44):13160–71. doi: 10.1039/d2sc04898a (PMC9667949; doi:10.1039/d2sc04898a)
Supplement: SC-013-D2SC04898A-s093 [file SC-013-D2SC04898A-s093.mol2]

# Mol2 file generated by Materials Studio
@<TRIPOS>MOLECULE
structure
31 36 0 0 0 
SMALL
USER_CHARGES


@<TRIPOS>ATOM
1 C16 10.2239 18.506 61.0866 C.2 0 **** 0
2 O10 10.5413 17.3309 61.4513 O.co2 0 **** 0
3 O11 10.6897 19.6138 61.4835 O.co2 0 **** 0
4 O13 13.2777 20.8472 61.3389 O.co2 0 **** 0
5 C45 14.1188 15.9275 64.617 C.2 0 **** 0
6 O27 12.946 15.6917 64.1862 O.co2 0 **** 0
7 O28 14.9725 16.7638 64.2034 O.co2 0 **** 0
8 O30 15.2975 19.529 64.1113 O.co2 0 **** 0
9 C1060 10.439 18.4895 64.7386 C.2 0 **** 0
10 O622 10.6636 17.3256 64.2839 O.co2 0 **** 0
11 O623 10.9049 19.5995 64.3452 O.co2 0 **** 0
12 O625 13.4536 20.8745 64.2126 O.co2 0 **** 0
13 C1089 14.0143 15.8817 60.8941 C.2 0 **** 0
14 O639 12.8386 15.7012 61.3453 O.co2 0 **** 0
15 O640 14.9104 16.6828 61.2861 O.co2 0 **** 0
16 O642 15.1185 19.4843 61.2184 O.co2 0 **** 0
17 V 11.9179 16.727 62.8057 Mn 0 **** 0
18 O841 13.1142 18.2715 62.7585 O.3 0 **** 0
19 V 12.2077 19.9938 62.8199 Mn 0 **** 0
20 V 14.99 18.1108 62.6966 Cr.th 0 **** 0
21 C1399 14.3757 20.4384 60.8461 C.2 0 **** 0
22 C1407 14.6022 20.4997 64.5661 C.2 0 **** 0
23 H 9.43274 18.5601 60.3149 H 0 **** 0
24 H 14.4408 15.3095 65.4752 H 0 **** 0
25 H 9.74059 18.537 65.5947 H 0 **** 0
26 H 14.2949 15.2416 60.0374 H 0 **** 0
27 H 14.7403 21.0021 59.9667 H 0 **** 0
28 H 15.0855 21.0777 65.3755 H 0 **** 0
29 O 16.8375 17.8966 62.6288 O.3 0 **** 0
30 O 17.6234 18.1872 63.7657 O.3 0 **** 0
31 H 17.0204 18.7665 64.2968 H 0 **** 0
@<TRIPOS>BOND
1 2 1 1
2 3 1 2
3 6 5 1
4 7 5 2
5 10 9 1
6 11 9 2
7 14 13 1
8 15 13 2
9 17 14 1
10 17 2 1
11 17 6 1
12 17 10 1
13 18 17 1
14 19 18 1
15 19 3 1
16 19 4 1
17 19 12 1
18 19 11 1
19 20 16 1
20 20 18 1
21 20 15 1
22 20 8 1
23 20 7 1
24 21 4 2
25 21 16 1
26 22 12 2
27 22 8 1
28 1 23 1
29 5 24 1
30 9 25 1
31 13 26 1
32 21 27 1
33 22 28 1
34 20 29 1
35 29 30 1
36 30 31 1
