# Supplementary material for: Electrostatic potential-derived charge: a universal OER performance descriptor for MOFs
Source: Chem Sci. 2022 Oct 18;13(44):13160–71. doi: 10.1039/d2sc04898a (PMC9667949; doi:10.1039/d2sc04898a)
Supplement: SC-013-D2SC04898A-s094 [file SC-013-D2SC04898A-s094.mol2]

# Mol2 file generated by Materials Studio
@<TRIPOS>MOLECULE
structure
28 33 0 0 0 
SMALL
USER_CHARGES


@<TRIPOS>ATOM
1 C16 7.45309 10.4236 68.4701 C.2 0 **** 0.649
2 O10 7.74231 9.25243 68.8777 O.co2 0 **** -0.624
3 O11 7.93892 11.5306 68.8627 O.co2 0 **** -0.62
4 O13 10.5503 12.7079 68.8603 O.co2 0 **** -0.648
5 C45 11.3094 7.69656 72.0741 C.2 0 **** 0.663
6 O27 10.0834 7.63284 71.6673 O.co2 0 **** -0.653
7 O28 12.2194 8.47074 71.7107 O.co2 0 **** -0.602
8 O30 12.475 11.4514 71.7541 O.co2 0 **** -0.599
9 C1060 7.49679 10.4677 72.1146 C.2 0 **** 0.645
10 O622 7.77079 9.29126 71.7127 O.co2 0 **** -0.621
11 O623 7.97607 11.5689 71.6979 O.co2 0 **** -0.617
12 O625 10.5647 12.7224 71.6587 O.co2 0 **** -0.649
13 C1089 11.3016 7.75932 68.4381 C.2 0 **** 0.663
14 O639 10.0898 7.65877 68.8784 O.co2 0 **** -0.652
15 O640 12.2114 8.53419 68.8018 O.co2 0 **** -0.601
16 O642 12.4958 11.4897 68.8316 O.co2 0 **** -0.597
17 V 9.11031 8.65613 70.2836 Mn 0 **** 1.528
18 O841 10.1096 10.1978 70.2742 O.3 0 **** -0.911
19 V 9.40956 11.9083 70.2657 Mn 0 **** 1.511
20 V 12.0931 10.0126 70.2799 Cu 0 **** 1.12
21 C1399 11.743 12.4115 68.4541 C.2 0 **** 0.654
22 C1407 11.7351 12.3974 72.1008 C.2 0 **** 0.658
23 H23 6.68728 10.4804 67.6749 H 0 **** 0.058
24 H24 11.5493 6.95399 72.86 H 0 **** 0.046
25 H25 6.75174 10.5377 72.9281 H 0 **** 0.059
26 H26 11.5302 7.04733 67.6216 H 0 **** 0.047
27 H27 12.1122 13.0885 67.6593 H 0 **** 0.047
28 H28 12.1021 13.0701 72.9002 H 0 **** 0.047
@<TRIPOS>BOND
1 2 1 1
2 3 1 2
3 1 23 1
4 17 2 1
5 19 3 1
6 19 4 1
7 21 4 2
8 6 5 1
9 7 5 2
10 5 24 1
11 17 6 1
12 20 7 1
13 20 8 1
14 22 8 1
15 10 9 1
16 11 9 2
17 9 25 1
18 17 10 1
19 19 11 1
20 19 12 1
21 22 12 2
22 14 13 1
23 15 13 2
24 13 26 1
25 17 14 1
26 20 15 1
27 20 16 1
28 21 16 1
29 18 17 1
30 19 18 1
31 20 18 1
32 21 27 1
33 22 28 1
@<TRIPOS>CRYSIN
20 20 20 90 90 90 1 1
