# Supplementary material for: Electrostatic potential-derived charge: a universal OER performance descriptor for MOFs
Source: Chem Sci. 2022 Oct 18;13(44):13160–71. doi: 10.1039/d2sc04898a (PMC9667949; doi:10.1039/d2sc04898a)
Supplement: SC-013-D2SC04898A-s095 [file SC-013-D2SC04898A-s095.mol2]

# Mol2 file generated by Materials Studio
@<TRIPOS>MOLECULE
structure
29 34 0 0 0 
SMALL
USER_CHARGES


@<TRIPOS>ATOM
1 C16 10.29 18.503 61.0491 C.2 0 **** 0
2 O10 10.5711 17.3312 61.4515 O.co2 0 **** 0
3 O11 10.7724 19.6017 61.4647 O.co2 0 **** 0
4 O13 13.2344 20.7062 61.4682 O.co2 0 **** 0
5 C45 13.9943 15.8742 64.6717 C.2 0 **** 0
6 O27 12.7911 15.7696 64.1846 O.co2 0 **** 0
7 O28 14.9353 16.6059 64.3639 O.co2 0 **** 0
8 O30 15.1937 19.4877 64.4025 O.co2 0 **** 0
9 C1060 10.3274 18.5011 64.6603 C.2 0 **** 0
10 O622 10.5881 17.3316 64.2387 O.co2 0 **** 0
11 O623 10.8097 19.6009 64.2469 O.co2 0 **** 0
12 O625 13.2634 20.7326 64.1717 O.co2 0 **** 0
13 C1089 13.9902 15.9043 60.9819 C.2 0 **** 0
14 O639 12.7912 15.7858 61.4771 O.co2 0 **** 0
15 O640 14.9247 16.6469 61.2831 O.co2 0 **** 0
16 O642 15.2175 19.5325 61.3267 O.co2 0 **** 0
17 V 11.9007 16.7614 62.8367 Mn 0 **** 0
18 O841 13.031 18.2552 62.8408 O.3 0 **** 0
19 V 12.1955 19.9167 62.8388 Mn 0 **** 0
20 V 15.0892 18.062 62.8435 Cu 0 **** 0
21 C1399 14.4101 20.4003 60.9963 C.2 0 **** 0
22 C1407 14.4169 20.4009 64.6796 C.2 0 **** 0
23 H 9.5398 18.5722 60.2421 H 0 **** 0
24 H 14.1418 15.1554 65.5041 H 0 **** 0
25 H 9.58958 18.5694 65.4787 H 0 **** 0
26 H 14.1385 15.1897 60.146 H 0 **** 0
27 H 14.6783 21.0718 60.1546 H 0 **** 0
28 H 14.6961 21.0956 65.4987 H 0 **** 0
29 O 16.904 17.8904 62.8428 O.3 0 **** 0
@<TRIPOS>BOND
1 2 1 1
2 3 1 2
3 6 5 1
4 7 5 2
5 10 9 1
6 11 9 2
7 14 13 1
8 15 13 2
9 17 14 1
10 17 2 1
11 17 6 1
12 17 10 1
13 18 17 1
14 19 18 1
15 19 3 1
16 19 4 1
17 19 12 1
18 19 11 1
19 20 16 1
20 20 18 1
21 20 15 1
22 20 8 1
23 20 7 1
24 21 4 2
25 21 16 1
26 22 12 2
27 22 8 1
28 1 23 1
29 5 24 1
30 9 25 1
31 13 26 1
32 21 27 1
33 22 28 1
34 20 29 1
