# Supplementary material for: Electrostatic potential-derived charge: a universal OER performance descriptor for MOFs
Source: Chem Sci. 2022 Oct 18;13(44):13160–71. doi: 10.1039/d2sc04898a (PMC9667949; doi:10.1039/d2sc04898a)
Supplement: SC-013-D2SC04898A-s096 [file SC-013-D2SC04898A-s096.mol2]

# Mol2 file generated by Materials Studio
@<TRIPOS>MOLECULE
structure
30 35 0 0 0 
SMALL
USER_CHARGES


@<TRIPOS>ATOM
1 C16 10.3473 18.4879 61.0396 C.2 0 **** 0
2 O10 10.6588 17.321 61.4384 O.co2 0 **** 0
3 O11 10.7955 19.597 61.4638 O.co2 0 **** 0
4 O13 13.2188 20.8039 61.458 O.co2 0 **** 0
5 C45 14.0142 15.8291 64.7066 C.2 0 **** 0
6 O27 12.7789 15.7699 64.2834 O.co2 0 **** 0
7 O28 14.9572 16.5091 64.2912 O.co2 0 **** 0
8 O30 15.1364 19.5785 64.4537 O.co2 0 **** 0
9 C1060 10.3167 18.4897 64.6476 C.2 0 **** 0
10 O622 10.5927 17.3251 64.2233 O.co2 0 **** 0
11 O623 10.8032 19.5955 64.2545 O.co2 0 **** 0
12 O625 13.2294 20.8374 64.1973 O.co2 0 **** 0
13 C1089 13.9753 15.8584 60.9426 C.2 0 **** 0
14 O639 12.8351 15.6867 61.5588 O.co2 0 **** 0
15 O640 14.8509 16.7036 61.1264 O.co2 0 **** 0
16 O642 15.208 19.6594 61.3339 O.co2 0 **** 0
17 V 11.9574 16.7491 62.8686 Mn 0 **** 0
18 O841 13.057 18.2565 62.8649 O.3 0 **** 0
19 V 12.2087 19.952 62.8529 Mn 0 **** 0
20 V 15.0037 18.0988 62.8279 Cu 0 **** 0
21 C1399 14.3974 20.5255 60.9824 C.2 0 **** 0
22 C1407 14.3764 20.5061 64.7323 C.2 0 **** 0
23 H 9.60004 18.5394 60.2283 H 0 **** 0
24 H 14.1814 15.1461 65.5628 H 0 **** 0
25 H 9.56301 18.5464 65.4526 H 0 **** 0
26 H 14.1144 15.1013 60.1442 H 0 **** 0
27 H 14.667 21.1962 60.1421 H 0 **** 0
28 H 14.6512 21.2019 65.5509 H 0 **** 0
29 O 16.8693 17.9119 62.8221 O.3 0 **** 0
30 H 17.1974 18.3983 62.0423 H 0 **** 0
@<TRIPOS>BOND
1 2 1 1
2 3 1 2
3 6 5 1
4 7 5 2
5 10 9 1
6 11 9 2
7 14 13 1
8 15 13 2
9 17 14 1
10 17 2 1
11 17 6 1
12 17 10 1
13 18 17 1
14 19 18 1
15 19 3 1
16 19 4 1
17 19 12 1
18 19 11 1
19 20 16 1
20 20 18 1
21 20 15 1
22 20 8 1
23 20 7 1
24 21 4 2
25 21 16 1
26 22 12 2
27 22 8 1
28 1 23 1
29 5 24 1
30 9 25 1
31 13 26 1
32 21 27 1
33 22 28 1
34 20 29 1
35 29 30 1
