# Supplementary material for: Electrostatic potential-derived charge: a universal OER performance descriptor for MOFs
Source: Chem Sci. 2022 Oct 18;13(44):13160–71. doi: 10.1039/d2sc04898a (PMC9667949; doi:10.1039/d2sc04898a)
Supplement: SC-013-D2SC04898A-s097 [file SC-013-D2SC04898A-s097.mol2]

# Mol2 file generated by Materials Studio
@<TRIPOS>MOLECULE
structure
31 36 0 0 0 
SMALL
USER_CHARGES


@<TRIPOS>ATOM
1 C16 10.3678 18.575 61.0561 C.2 0 **** 0
2 O10 10.5758 17.3978 61.4875 O.co2 0 **** 0
3 O11 10.8908 19.6613 61.4493 O.co2 0 **** 0
4 O13 13.3918 20.8438 61.5831 O.co2 0 **** 0
5 C45 13.9879 15.7786 64.6599 C.2 0 **** 0
6 O27 12.837 15.6161 64.072 O.co2 0 **** 0
7 O28 14.8543 16.6427 64.4742 O.co2 0 **** 0
8 O30 15.3357 19.6626 64.1719 O.co2 0 **** 0
9 C1060 10.3947 18.4897 64.6767 C.2 0 **** 0
10 O622 10.6831 17.3181 64.2741 O.co2 0 **** 0
11 O623 10.8538 19.5949 64.2588 O.co2 0 **** 0
12 O625 13.3331 20.7264 64.3766 O.co2 0 **** 0
13 C1089 13.9535 15.7307 60.9553 C.2 0 **** 0
14 O639 12.715 15.7525 61.3509 O.co2 0 **** 0
15 O640 14.9373 16.331 61.4042 O.co2 0 **** 0
16 O642 15.1384 19.4146 61.1464 O.co2 0 **** 0
17 V 11.9292 16.7346 62.8057 Mn 0 **** 0
18 O841 13.0662 18.2183 62.8041 O.3 0 **** 0
19 V 12.2932 19.9515 62.891 Mn 0 **** 0
20 V 14.9754 17.9757 62.7569 Cu 0 **** 0
21 C1399 14.456 20.4302 60.9597 C.2 0 **** 0
22 C1407 14.5428 20.4621 64.715 C.2 0 **** 0
23 H 9.63095 18.6584 60.2371 H 0 **** 0
24 H 14.1656 15.0031 65.4326 H 0 **** 0
25 H 9.65229 18.5466 65.4928 H 0 **** 0
26 H 14.0952 15.0563 60.0873 H 0 **** 0
27 H 14.7606 21.1302 60.1552 H 0 **** 0
28 H 14.8909 21.0373 65.5958 H 0 **** 0
29 O 16.9436 17.7506 62.7779 O.3 0 **** 0
30 O 17.6352 18.52 63.681 O.3 0 **** 0
31 H 16.9243 19.1072 64.0824 H 0 **** 0
@<TRIPOS>BOND
1 2 1 1
2 3 1 2
3 6 5 1
4 7 5 2
5 10 9 1
6 11 9 2
7 14 13 1
8 15 13 2
9 17 14 1
10 17 2 1
11 17 6 1
12 17 10 1
13 18 17 1
14 19 18 1
15 19 3 1
16 19 4 1
17 19 12 1
18 19 11 1
19 20 16 1
20 20 18 1
21 20 15 1
22 20 8 1
23 20 7 1
24 21 4 2
25 21 16 1
26 22 12 2
27 22 8 1
28 1 23 1
29 5 24 1
30 9 25 1
31 13 26 1
32 21 27 1
33 22 28 1
34 20 29 1
35 29 30 1
36 30 31 1
