# Supplementary material for: Electrostatic potential-derived charge: a universal OER performance descriptor for MOFs
Source: Chem Sci. 2022 Oct 18;13(44):13160–71. doi: 10.1039/d2sc04898a (PMC9667949; doi:10.1039/d2sc04898a)
Supplement: SC-013-D2SC04898A-s098 [file SC-013-D2SC04898A-s098.mol2]

# Mol2 file generated by Materials Studio
@<TRIPOS>MOLECULE
structure
28 33 0 0 0 
SMALL
USER_CHARGES


@<TRIPOS>ATOM
1 C16 10.2732 18.5062 61.0368 C.2 0 **** 0.668
2 O10 10.5275 17.3288 61.4392 O.co2 0 **** -0.62
3 O11 10.7378 19.6167 61.4362 O.co2 0 **** -0.622
4 O13 13.3069 20.8479 61.4307 O.co2 0 **** -0.64
5 C45 14.0366 15.8002 64.66 C.2 0 **** 0.659
6 O27 12.8303 15.6623 64.2583 O.co2 0 **** -0.635
7 O28 14.9218 16.6021 64.2565 O.co2 0 **** -0.647
8 O30 15.195 19.5144 64.2688 O.co2 0 **** -0.653
9 C1060 10.2785 18.5024 64.6637 C.2 0 **** 0.673
10 O622 10.5332 17.3256 64.26 O.co2 0 **** -0.621
11 O623 10.742 19.6134 64.2646 O.co2 0 **** -0.623
12 O625 13.317 20.8303 64.2678 O.co2 0 **** -0.641
13 C1089 14.0126 15.8064 60.9957 C.2 0 **** 0.663
14 O639 12.8183 15.6572 61.428 O.co2 0 **** -0.637
15 O640 14.9011 16.6149 61.3784 O.co2 0 **** -0.647
16 O642 15.1793 19.5248 61.3874 O.co2 0 **** -0.654
17 V 11.823 16.6572 62.8459 Mn 0 **** 1.425
18 O841 12.9059 18.2631 62.8399 O.3 0 **** -0.951
19 V 12.141 20.0411 62.8487 Mn 0 **** 1.43
20 V 14.7822 18.0907 62.8249 Fe 0 **** 1.482
21 C1399 14.4568 20.4861 61.0065 C.2 0 **** 0.668
22 C1407 14.473 20.4665 64.6732 C.2 0 **** 0.669
23 H 9.53496 18.5704 60.2146 H 0 **** 0.043
24 H 14.3275 15.1108 65.4757 H 0 **** 0.044
25 H 9.54119 18.5656 65.4868 H 0 **** 0.041
26 H 14.2889 15.1212 60.1714 H 0 **** 0.042
27 H 14.861 21.113 60.1884 H 0 **** 0.041
28 H 14.8841 21.0823 65.4963 H 0 **** 0.041
@<TRIPOS>BOND
1 2 1 1
2 3 1 2
3 6 5 1
4 7 5 2
5 10 9 1
6 11 9 2
7 14 13 1
8 15 13 2
9 17 14 1
10 17 2 1
11 17 6 1
12 17 10 1
13 18 17 1
14 19 18 1
15 19 3 1
16 19 4 1
17 19 12 1
18 19 11 1
19 20 16 1
20 20 18 1
21 20 15 1
22 20 8 1
23 20 7 1
24 21 4 2
25 21 16 1
26 22 12 2
27 22 8 1
28 1 23 1
29 5 24 1
30 9 25 1
31 13 26 1
32 21 27 1
33 22 28 1
