# Supplementary material for: Electrostatic potential-derived charge: a universal OER performance descriptor for MOFs
Source: Chem Sci. 2022 Oct 18;13(44):13160–71. doi: 10.1039/d2sc04898a (PMC9667949; doi:10.1039/d2sc04898a)
Supplement: SC-013-D2SC04898A-s099 [file SC-013-D2SC04898A-s099.mol2]

# Mol2 file generated by Materials Studio
@<TRIPOS>MOLECULE
structure
29 34 0 0 0 
SMALL
USER_CHARGES


@<TRIPOS>ATOM
1 C16 10.3022 18.51 61.0454 C.2 0 **** 0
2 O10 10.5666 17.3359 61.4468 O.co2 0 **** 0
3 O11 10.7801 19.6127 61.4497 O.co2 0 **** 0
4 O13 13.2827 20.7925 61.4674 O.co2 0 **** 0
5 C45 14.0098 15.9168 64.6696 C.2 0 **** 0
6 O27 12.8212 15.7196 64.2343 O.co2 0 **** 0
7 O28 14.9007 16.7086 64.2738 O.co2 0 **** 0
8 O30 15.1639 19.4367 64.2611 O.co2 0 **** 0
9 C1060 10.2986 18.4945 64.6513 C.2 0 **** 0
10 O622 10.5713 17.3227 64.2492 O.co2 0 **** 0
11 O623 10.7723 19.6004 64.2508 O.co2 0 **** 0
12 O625 13.2814 20.7642 64.2603 O.co2 0 **** 0
13 C1089 13.9888 15.9095 60.9953 C.2 0 **** 0
14 O639 12.8036 15.7157 61.4406 O.co2 0 **** 0
15 O640 14.8835 16.7025 61.38 O.co2 0 **** 0
16 O642 15.1397 19.4328 61.3789 O.co2 0 **** 0
17 V 11.8844 16.7298 62.8423 Mn 0 **** 0
18 O841 13.0506 18.2501 62.8381 O.3 0 **** 0
19 V 12.1835 19.9527 62.8554 Mn 0 **** 0
20 V 14.9813 18.0718 62.8233 Fe 0 **** 0
21 C1399 14.4085 20.3865 61.0122 C.2 0 **** 0
22 C1407 14.4275 20.3675 64.6722 C.2 0 **** 0
23 H 9.55571 18.5789 60.2332 H 0 **** 0
24 H 14.2913 15.2808 65.5288 H 0 **** 0
25 H 9.54811 18.5582 65.4604 H 0 **** 0
26 H 14.2633 15.2692 60.1369 H 0 **** 0
27 H 14.7961 20.9762 60.1612 H 0 **** 0
28 H 14.8308 20.9454 65.5242 H 0 **** 0
29 O 16.623 17.9105 62.8115 O.3 0 **** 0
@<TRIPOS>BOND
1 2 1 1
2 3 1 2
3 6 5 1
4 7 5 2
5 10 9 1
6 11 9 2
7 14 13 1
8 15 13 2
9 17 14 1
10 17 2 1
11 17 6 1
12 17 10 1
13 18 17 1
14 19 18 1
15 19 3 1
16 19 4 1
17 19 12 1
18 19 11 1
19 20 16 1
20 20 18 1
21 20 15 1
22 20 8 1
23 20 7 1
24 21 4 2
25 21 16 1
26 22 12 2
27 22 8 1
28 1 23 1
29 5 24 1
30 9 25 1
31 13 26 1
32 21 27 1
33 22 28 1
34 20 29 1
