# Supplementary material for: Electrostatic potential-derived charge: a universal OER performance descriptor for MOFs
Source: Chem Sci. 2022 Oct 18;13(44):13160–71. doi: 10.1039/d2sc04898a (PMC9667949; doi:10.1039/d2sc04898a)
Supplement: SC-013-D2SC04898A-s100 [file SC-013-D2SC04898A-s100.mol2]

# Mol2 file generated by Materials Studio
@<TRIPOS>MOLECULE
structure
30 35 0 0 0 
SMALL
USER_CHARGES


@<TRIPOS>ATOM
1 C16 10.363 18.4958 61.0499 C.2 0 **** 0
2 O10 10.6338 17.3245 61.4545 O.co2 0 **** 0
3 O11 10.8307 19.6048 61.4476 O.co2 0 **** 0
4 O13 13.2619 20.8789 61.4625 O.co2 0 **** 0
5 C45 14.0117 15.8266 64.6861 C.2 0 **** 0
6 O27 12.8186 15.6572 64.2315 O.co2 0 **** 0
7 O28 14.8951 16.631 64.319 O.co2 0 **** 0
8 O30 15.1102 19.5754 64.3664 O.co2 0 **** 0
9 C1060 10.3496 18.4852 64.6416 C.2 0 **** 0
10 O622 10.6331 17.3145 64.244 O.co2 0 **** 0
11 O623 10.808 19.5974 64.2411 O.co2 0 **** 0
12 O625 13.2296 20.8865 64.2497 O.co2 0 **** 0
13 C1089 13.9779 15.8524 60.9565 C.2 0 **** 0
14 O639 12.803 15.6599 61.445 O.co2 0 **** 0
15 O640 14.8605 16.6658 61.306 O.co2 0 **** 0
16 O642 15.1382 19.5635 61.348 O.co2 0 **** 0
17 V 11.9228 16.6903 62.8464 Mn 0 **** 0
18 O841 13.1168 18.2628 62.865 O.3 0 **** 0
19 V 12.1984 20.0079 62.8553 Mn 0 **** 0
20 V 14.9584 18.1084 62.8547 Fe 0 **** 0
21 C1399 14.3981 20.5104 60.992 C.2 0 **** 0
22 C1407 14.3699 20.5149 64.7234 C.2 0 **** 0
23 H 9.6159 18.5557 60.2375 H 0 **** 0
24 H 14.2676 15.1468 65.5209 H 0 **** 0
25 H 9.59812 18.5419 65.4503 H 0 **** 0
26 H 14.2157 15.1859 60.1049 H 0 **** 0
27 H 14.7555 21.135 60.1514 H 0 **** 0
28 H 14.7178 21.1408 65.5673 H 0 **** 0
29 O 16.7465 17.9667 62.8356 O.3 0 **** 0
30 H 17.0875 18.1705 61.944 H 0 **** 0
@<TRIPOS>BOND
1 2 1 1
2 3 1 2
3 6 5 1
4 7 5 2
5 10 9 1
6 11 9 2
7 14 13 1
8 15 13 2
9 17 14 1
10 17 2 1
11 17 6 1
12 17 10 1
13 18 17 1
14 19 18 1
15 19 3 1
16 19 4 1
17 19 12 1
18 19 11 1
19 20 16 1
20 20 18 1
21 20 15 1
22 20 8 1
23 20 7 1
24 21 4 2
25 21 16 1
26 22 12 2
27 22 8 1
28 1 23 1
29 5 24 1
30 9 25 1
31 13 26 1
32 21 27 1
33 22 28 1
34 20 29 1
35 29 30 1
