# Supplementary material for: Electrostatic potential-derived charge: a universal OER performance descriptor for MOFs
Source: Chem Sci. 2022 Oct 18;13(44):13160–71. doi: 10.1039/d2sc04898a (PMC9667949; doi:10.1039/d2sc04898a)
Supplement: SC-013-D2SC04898A-s101 [file SC-013-D2SC04898A-s101.mol2]

# Mol2 file generated by Materials Studio
@<TRIPOS>MOLECULE
structure
31 36 0 0 0 
SMALL
USER_CHARGES


@<TRIPOS>ATOM
1 C16 10.3951 18.5756 61.0682 C.2 0 **** 0
2 O10 10.6525 17.3835 61.4264 O.co2 0 **** 0
3 O11 10.8733 19.6613 61.51 O.co2 0 **** 0
4 O13 13.3803 20.8402 61.5176 O.co2 0 **** 0
5 C45 13.9785 15.7986 64.6492 C.2 0 **** 0
6 O27 12.7927 15.6397 64.1746 O.co2 0 **** 0
7 O28 14.8844 16.5803 64.2861 O.co2 0 **** 0
8 O30 15.2944 19.5522 64.2505 O.co2 0 **** 0
9 C1060 10.4269 18.4737 64.6722 C.2 0 **** 0
10 O622 10.645 17.313 64.2079 O.co2 0 **** 0
11 O623 10.9297 19.5812 64.3154 O.co2 0 **** 0
12 O625 13.392 20.8183 64.3297 O.co2 0 **** 0
13 C1089 13.9537 15.738 60.9562 C.2 0 **** 0
14 O639 12.7504 15.6334 61.4052 O.co2 0 **** 0
15 O640 14.8777 16.4907 61.3314 O.co2 0 **** 0
16 O642 15.168 19.4214 61.2747 O.co2 0 **** 0
17 V 11.9189 16.6974 62.7996 Mn 0 **** 0
18 O841 13.1193 18.2187 62.8196 O.3 0 **** 0
19 V 12.3019 19.977 62.9055 Mn 0 **** 0
20 V 14.9972 18.0159 62.7668 Fe 0 **** 0
21 C1399 14.4614 20.4119 60.973 C.2 0 **** 0
22 C1407 14.567 20.4774 64.6981 C.2 0 **** 0
23 H 9.65084 18.6703 60.2564 H 0 **** 0
24 H 14.2036 15.1289 65.501 H 0 **** 0
25 H 9.69396 18.5239 65.4979 H 0 **** 0
26 H 14.1711 15.0464 60.1204 H 0 **** 0
27 H 14.8058 21.0251 60.1194 H 0 **** 0
28 H 14.9814 21.0906 65.5215 H 0 **** 0
29 O 16.7956 17.7691 62.7851 O.3 0 **** 0
30 O 17.5873 18.9477 62.9065 O.3 0 **** 0
31 H 17.1842 19.367 63.7046 H 0 **** 0
@<TRIPOS>BOND
1 2 1 1
2 3 1 2
3 6 5 1
4 7 5 2
5 10 9 1
6 11 9 2
7 14 13 1
8 15 13 2
9 17 14 1
10 17 2 1
11 17 6 1
12 17 10 1
13 18 17 1
14 19 18 1
15 19 3 1
16 19 4 1
17 19 12 1
18 19 11 1
19 20 16 1
20 20 18 1
21 20 15 1
22 20 8 1
23 20 7 1
24 21 4 2
25 21 16 1
26 22 12 2
27 22 8 1
28 1 23 1
29 5 24 1
30 9 25 1
31 13 26 1
32 21 27 1
33 22 28 1
34 20 29 1
35 29 30 1
36 30 31 1
