# Supplementary material for: Electrostatic potential-derived charge: a universal OER performance descriptor for MOFs
Source: Chem Sci. 2022 Oct 18;13(44):13160–71. doi: 10.1039/d2sc04898a (PMC9667949; doi:10.1039/d2sc04898a)
Supplement: SC-013-D2SC04898A-s102 [file SC-013-D2SC04898A-s102.mol2]

# Mol2 file generated by Materials Studio
@<TRIPOS>MOLECULE
structure
28 33 0 0 0 
SMALL
USER_CHARGES


@<TRIPOS>ATOM
1 C16 10.2839 18.508 61.046 C.2 0 **** 0.647
2 O10 10.5399 17.3314 61.4492 O.co2 0 **** -0.611
3 O11 10.7517 19.6167 61.4481 O.co2 0 **** -0.613
4 O13 13.2936 20.8042 61.4546 O.co2 0 **** -0.64
5 C45 14.0406 15.8566 64.6468 C.2 0 **** 0.663
6 O27 12.8274 15.7135 64.2453 O.co2 0 **** -0.64
7 O28 14.9259 16.6476 64.2447 O.co2 0 **** -0.621
8 O30 15.1937 19.4739 64.2492 O.co2 0 **** -0.62
9 C1060 10.2821 18.5025 64.6527 C.2 0 **** 0.647
10 O622 10.5413 17.3267 64.2493 O.co2 0 **** -0.611
11 O623 10.7491 19.6121 64.2521 O.co2 0 **** -0.613
12 O625 13.3007 20.7746 64.2581 O.co2 0 **** -0.638
13 C1089 14.0154 15.8544 61.0109 C.2 0 **** 0.662
14 O639 12.8148 15.7016 61.4443 O.co2 0 **** -0.642
15 O640 14.9032 16.6553 61.3874 O.co2 0 **** -0.621
16 O642 15.1694 19.4801 61.3907 O.co2 0 **** -0.621
17 V 11.8534 16.6968 62.8465 Mn 0 **** 1.463
18 O841 12.8797 18.2654 62.8412 O.3 0 **** -0.9
19 V 12.1615 19.9963 62.851 Mn 0 **** 1.465
20 V 14.7982 18.0878 62.8199 Ni 0 **** 1.249
21 C1399 14.4459 20.4353 61.0216 C.2 0 **** 0.656
22 C1407 14.4662 20.4097 64.6578 C.2 0 **** 0.653
23 H 9.5451 18.5741 60.2252 H 0 **** 0.053
24 H 14.3211 15.1677 65.4666 H 0 **** 0.044
25 H 9.54117 18.5669 65.4718 H 0 **** 0.052
26 H 14.2822 15.1653 60.1867 H 0 **** 0.044
27 H 14.837 21.0692 60.2026 H 0 **** 0.047
28 H 14.8664 21.0279 65.4843 H 0 **** 0.048
@<TRIPOS>BOND
1 2 1 1
2 3 1 2
3 6 5 1
4 7 5 2
5 10 9 1
6 11 9 2
7 14 13 1
8 15 13 2
9 17 14 1
10 17 2 1
11 17 6 1
12 17 10 1
13 18 17 1
14 19 18 1
15 19 3 1
16 19 4 1
17 19 12 1
18 19 11 1
19 20 16 1
20 20 18 1
21 20 15 1
22 20 8 1
23 20 7 1
24 21 4 2
25 21 16 1
26 22 12 2
27 22 8 1
28 1 23 1
29 5 24 1
30 9 25 1
31 13 26 1
32 21 27 1
33 22 28 1
