# Supplementary material for: Electrostatic potential-derived charge: a universal OER performance descriptor for MOFs
Source: Chem Sci. 2022 Oct 18;13(44):13160–71. doi: 10.1039/d2sc04898a (PMC9667949; doi:10.1039/d2sc04898a)
Supplement: SC-013-D2SC04898A-s103 [file SC-013-D2SC04898A-s103.mol2]

# Mol2 file generated by Materials Studio
@<TRIPOS>MOLECULE
structure
30 35 0 0 0 
SMALL
USER_CHARGES


@<TRIPOS>ATOM
1 C16 10.3708 18.4775 61.0382 C.2 0 **** 0.668
2 O10 10.645 17.3083 61.4494 O.co2 0 **** -0.62
3 O11 10.826 19.5893 61.4414 O.co2 0 **** -0.622
4 O13 13.2882 20.8394 61.4732 O.co2 0 **** -0.64
5 C45 14.012 15.8817 64.7056 C.2 0 **** 0.659
6 O27 12.8042 15.7185 64.2789 O.co2 0 **** -0.635
7 O28 14.9063 16.6557 64.3108 O.co2 0 **** -0.647
8 O30 15.1138 19.4923 64.3948 O.co2 0 **** -0.653
9 C1060 10.2978 18.4979 64.6298 C.2 0 **** 0.673
10 O622 10.5835 17.3258 64.2335 O.co2 0 **** -0.621
11 O623 10.7664 19.6075 64.2366 O.co2 0 **** -0.623
12 O625 13.2452 20.8286 64.2597 O.co2 0 **** -0.641
13 C1089 14.0044 15.9139 60.9988 C.2 0 **** 0.663
14 O639 12.8469 15.678 61.5131 O.co2 0 **** -0.637
15 O640 14.8706 16.7547 61.318 O.co2 0 **** -0.647
16 O642 15.1853 19.5434 61.4332 O.co2 0 **** -0.654
17 V 11.9196 16.7159 62.8734 Mn 0 **** 1.425
18 O841 13.0505 18.2619 62.8828 O.3 0 **** -0.951
19 V 12.195 19.9776 62.8617 Mn 0 **** 1.43
20 V 14.9207 18.1129 62.8694 Ni 0 **** 1.482
21 C1399 14.4439 20.4804 61.0512 C.2 0 **** 0.668
22 C1407 14.3743 20.4357 64.7423 C.2 0 **** 0.669
23 H 9.63429 18.5302 60.2158 H 0 **** 0.043
24 H 14.2699 15.2141 65.5502 H 0 **** 0.044
25 H 9.53449 18.5534 65.4275 H 0 **** 0.041
26 H 14.2478 15.252 60.145 H 0 **** 0.042
27 H 14.8337 21.1039 60.2235 H 0 **** 0.041
28 H 14.7225 21.0495 65.5955 H 0 **** 0.041
29 O 16.7468 17.928 62.8977 O.3 0 **** 0
30 H 17.0608 18.3854 62.0931 H 0 **** 0
@<TRIPOS>BOND
1 2 1 1
2 3 1 2
3 6 5 1
4 7 5 2
5 10 9 1
6 11 9 2
7 14 13 1
8 15 13 2
9 17 14 1
10 17 2 1
11 17 6 1
12 17 10 1
13 18 17 1
14 19 18 1
15 19 3 1
16 19 4 1
17 19 12 1
18 19 11 1
19 20 16 1
20 20 18 1
21 20 15 1
22 20 8 1
23 20 7 1
24 21 4 2
25 21 16 1
26 22 12 2
27 22 8 1
28 1 23 1
29 5 24 1
30 9 25 1
31 13 26 1
32 21 27 1
33 22 28 1
34 20 29 1
35 29 30 1
