# Supplementary material for: Electrostatic potential-derived charge: a universal OER performance descriptor for MOFs
Source: Chem Sci. 2022 Oct 18;13(44):13160–71. doi: 10.1039/d2sc04898a (PMC9667949; doi:10.1039/d2sc04898a)
Supplement: SC-013-D2SC04898A-s104 [file SC-013-D2SC04898A-s104.mol2]

# Mol2 file generated by Materials Studio
@<TRIPOS>MOLECULE
structure
31 36 0 0 0 
SMALL
USER_CHARGES


@<TRIPOS>ATOM
1 C16 10.3712 18.4455 61.0188 C.2 0 **** 0.668
2 O10 10.6653 17.2838 61.4459 O.co2 0 **** -0.62
3 O11 10.8115 19.5666 61.4043 O.co2 0 **** -0.622
4 O13 13.2985 20.8817 61.4286 O.co2 0 **** -0.64
5 C45 13.9851 15.8149 64.7371 C.2 0 **** 0.659
6 O27 12.7762 15.709 64.2969 O.co2 0 **** -0.635
7 O28 14.8997 16.5851 64.3823 O.co2 0 **** -0.647
8 O30 15.0292 19.5031 64.58 O.co2 0 **** -0.653
9 C1060 10.2321 18.4791 64.601 C.2 0 **** 0.673
10 O622 10.5547 17.3089 64.211 O.co2 0 **** -0.621
11 O623 10.6799 19.598 64.2231 O.co2 0 **** -0.623
12 O625 13.2217 20.8827 64.2581 O.co2 0 **** -0.641
13 C1089 14.0913 15.9711 61.0725 C.2 0 **** 0.663
14 O639 12.9149 15.7371 61.5483 O.co2 0 **** -0.637
15 O640 14.9398 16.8156 61.4254 O.co2 0 **** -0.647
16 O642 15.249 19.7262 61.6656 O.co2 0 **** -0.654
17 V 11.927 16.7342 62.8895 Mn 0 **** 1.425
18 O841 12.9883 18.2795 62.9467 O.3 0 **** -0.951
19 V 12.1689 20.0015 62.8544 Mn 0 **** 1.43
20 V 14.9251 18.144 63.0261 Ni 0 **** 1.482
21 C1399 14.515 20.6284 61.1678 C.2 0 **** 0.668
22 C1407 14.2976 20.4832 64.8411 C.2 0 **** 0.669
23 H 9.62914 18.4709 60.1994 H 0 **** 0.043
24 H 14.2099 15.0991 65.5505 H 0 **** 0.044
25 H 9.44838 18.5039 65.381 H 0 **** 0.041
26 H 14.3606 15.3047 60.23 H 0 **** 0.042
27 H 14.9821 21.2839 60.4077 H 0 **** 0.041
28 H 14.604 21.1189 65.6949 H 0 **** 0.041
29 O 16.857 17.9647 63.1136 O.3 0 **** 0
30 O 17.605 18.8443 62.3573 O.3 0 **** 0
31 H 16.9045 19.3887 61.8878 H 0 **** 0
@<TRIPOS>BOND
1 2 1 1
2 3 1 2
3 6 5 1
4 7 5 2
5 10 9 1
6 11 9 2
7 14 13 1
8 15 13 2
9 17 14 1
10 17 2 1
11 17 6 1
12 17 10 1
13 18 17 1
14 19 18 1
15 19 3 1
16 19 4 1
17 19 12 1
18 19 11 1
19 20 16 1
20 20 18 1
21 20 15 1
22 20 8 1
23 20 7 1
24 21 4 2
25 21 16 1
26 22 12 2
27 22 8 1
28 1 23 1
29 5 24 1
30 9 25 1
31 13 26 1
32 21 27 1
33 22 28 1
34 20 29 1
35 29 30 1
36 30 31 1
