# Supplementary material for: Electrostatic potential-derived charge: a universal OER performance descriptor for MOFs
Source: Chem Sci. 2022 Oct 18;13(44):13160–71. doi: 10.1039/d2sc04898a (PMC9667949; doi:10.1039/d2sc04898a)
Supplement: SC-013-D2SC04898A-s105 [file SC-013-D2SC04898A-s105.mol2]

# Mol2 file generated by Materials Studio
@<TRIPOS>MOLECULE
structure
29 34 0 0 0 
SMALL
USER_CHARGES


@<TRIPOS>ATOM
1 C16 10.3875 18.4944 61.0425 C.2 0 **** 0.668
2 O10 10.6615 17.3211 61.4396 O.co2 0 **** -0.62
3 O11 10.8397 19.602 61.4633 O.co2 0 **** -0.622
4 O13 13.2534 20.868 61.5055 O.co2 0 **** -0.64
5 C45 13.9829 15.8373 64.7293 C.2 0 **** 0.659
6 O27 12.7859 15.6974 64.2605 O.co2 0 **** -0.635
7 O28 14.8971 16.6021 64.3718 O.co2 0 **** -0.647
8 O30 15.1306 19.5365 64.4256 O.co2 0 **** -0.653
9 C1060 10.3223 18.4965 64.62 C.2 0 **** 0.673
10 O622 10.5991 17.3265 64.2156 O.co2 0 **** -0.621
11 O623 10.8026 19.6049 64.2338 O.co2 0 **** -0.623
12 O625 13.238 20.832 64.2613 O.co2 0 **** -0.641
13 C1089 14.0123 15.8539 61.0017 C.2 0 **** 0.663
14 O639 12.8342 15.672 61.5005 O.co2 0 **** -0.637
15 O640 14.9031 16.6601 61.3274 O.co2 0 **** -0.647
16 O642 15.1617 19.5952 61.359 O.co2 0 **** -0.654
17 V 11.9384 16.7212 62.8576 Mn 0 **** 1.425
18 O841 13.0592 18.267 62.864 O.3 0 **** -0.951
19 V 12.2173 19.9723 62.8661 Mn 0 **** 1.43
20 V 15.0211 18.0959 62.87 Ni 0 **** 1.482
21 C1399 14.4052 20.5251 61.0261 C.2 0 **** 0.668
22 C1407 14.3749 20.4671 64.7589 C.2 0 **** 0.669
23 H 9.65621 18.5596 60.2165 H 0 **** 0.043
24 H 14.1968 15.1531 65.5741 H 0 **** 0.044
25 H 9.56006 18.5561 65.4183 H 0 **** 0.041
26 H 14.2326 15.174 60.155 H 0 **** 0.042
27 H 14.7352 21.1812 60.1965 H 0 **** 0.041
28 H 14.6947 21.1017 65.6085 H 0 **** 0.041
29 O 16.7562 17.9535 62.8819 O.3 0 **** 0
@<TRIPOS>BOND
1 2 1 1
2 3 1 2
3 6 5 1
4 7 5 2
5 10 9 1
6 11 9 2
7 14 13 1
8 15 13 2
9 17 14 1
10 17 2 1
11 17 6 1
12 17 10 1
13 18 17 1
14 19 18 1
15 19 3 1
16 19 4 1
17 19 12 1
18 19 11 1
19 20 16 1
20 20 18 1
21 20 15 1
22 20 8 1
23 20 7 1
24 21 4 2
25 21 16 1
26 22 12 2
27 22 8 1
28 1 23 1
29 5 24 1
30 9 25 1
31 13 26 1
32 21 27 1
33 22 28 1
34 20 29 1
