# Supplementary material for: Electrostatic potential-derived charge: a universal OER performance descriptor for MOFs
Source: Chem Sci. 2022 Oct 18;13(44):13160–71. doi: 10.1039/d2sc04898a (PMC9667949; doi:10.1039/d2sc04898a)
Supplement: SC-013-D2SC04898A-s106 [file SC-013-D2SC04898A-s106.mol2]

# Mol2 file generated by Materials Studio
@<TRIPOS>MOLECULE
structure
28 33 0 0 0 
SMALL
USER_CHARGES


@<TRIPOS>ATOM
1 C16 10.1753 18.5147 60.9777 C.2 0 **** 0.697
2 O10 10.4564 17.3428 61.375 O.co2 0 **** -0.666
3 O11 10.6513 19.6201 61.3771 O.co2 0 **** -0.668
4 O13 13.356 20.8657 61.377 O.co2 0 **** -0.639
5 C45 14.0858 15.793 64.6419 C.2 0 **** 0.65
6 O27 12.8823 15.6316 64.3103 O.co2 0 **** -0.638
7 O28 14.9139 16.6669 64.2031 O.co2 0 **** -0.691
8 O30 15.1665 19.4406 64.228 O.co2 0 **** -0.69
9 C1060 10.1858 18.5222 64.7248 C.2 0 **** 0.697
10 O622 10.4623 17.3495 64.3273 O.co2 0 **** -0.666
11 O623 10.6633 19.6259 64.3228 O.co2 0 **** -0.668
12 O625 13.3733 20.8527 64.3052 O.co2 0 **** -0.638
13 C1089 14.0607 15.8017 61.0135 C.2 0 **** 0.65
14 O639 12.8732 15.622 61.3891 O.co2 0 **** -0.639
15 O640 14.8923 16.6868 61.4229 O.co2 0 **** -0.689
16 O642 15.1566 19.4631 61.4419 O.co2 0 **** -0.69
17 V 11.7326 16.6443 62.85 Mn 0 **** 1.401
18 O841 12.9725 18.2633 62.8371 O.3 0 **** -0.937
19 V 12.0477 20.0788 62.8441 Mn 0 **** 1.407
20 V 14.6806 18.0999 62.8255 V 0 **** 1.868
21 C1399 14.4979 20.4781 61.0176 C.2 0 **** 0.65
22 C1407 14.5129 20.4554 64.6613 C.2 0 **** 0.648
23 H 9.41679 18.5778 60.172 H 0 **** 0.023
24 H 14.4947 15.1112 65.4106 H 0 **** 0.051
25 H 9.43058 18.5882 65.5333 H 0 **** 0.023
26 H 14.4517 15.1258 60.2304 H 0 **** 0.051
27 H 15.0098 21.0663 60.2341 H 0 **** 0.051
28 H 15.0277 21.033 65.451 H 0 **** 0.052
@<TRIPOS>BOND
1 2 1 1
2 3 1 2
3 6 5 1
4 7 5 2
5 10 9 1
6 11 9 2
7 14 13 1
8 15 13 2
9 17 14 1
10 17 2 1
11 17 6 1
12 17 10 1
13 18 17 1
14 19 18 1
15 19 3 1
16 19 4 1
17 19 12 1
18 19 11 1
19 20 16 1
20 20 18 1
21 20 15 1
22 20 8 1
23 20 7 1
24 21 4 2
25 21 16 1
26 22 12 2
27 22 8 1
28 1 23 1
29 5 24 1
30 9 25 1
31 13 26 1
32 21 27 1
33 22 28 1
