# Supplementary material for: Electrostatic potential-derived charge: a universal OER performance descriptor for MOFs
Source: Chem Sci. 2022 Oct 18;13(44):13160–71. doi: 10.1039/d2sc04898a (PMC9667949; doi:10.1039/d2sc04898a)
Supplement: SC-013-D2SC04898A-s107 [file SC-013-D2SC04898A-s107.mol2]

# Mol2 file generated by Materials Studio
@<TRIPOS>MOLECULE
structure
29 34 0 0 0 
SMALL
USER_CHARGES


@<TRIPOS>ATOM
1 C16 10.2997 18.5009 61.0478 C.2 0 **** 0
2 O10 10.5691 17.327 61.4466 O.co2 0 **** 0
3 O11 10.775 19.6057 61.4478 O.co2 0 **** 0
4 O13 13.2629 20.8217 61.4251 O.co2 0 **** 0
5 C45 13.9729 15.8473 64.6988 C.2 0 **** 0
6 O27 12.7939 15.6648 64.2375 O.co2 0 **** 0
7 O28 14.8726 16.6292 64.3012 O.co2 0 **** 0
8 O30 15.1512 19.505 64.3057 O.co2 0 **** 0
9 C1060 10.3274 18.4939 64.6582 C.2 0 **** 0
10 O622 10.5901 17.3212 64.251 O.co2 0 **** 0
11 O623 10.7981 19.6003 64.2563 O.co2 0 **** 0
12 O625 13.2808 20.8285 64.2438 O.co2 0 **** 0
13 C1089 13.9652 15.871 60.9571 C.2 0 **** 0
14 O639 12.7864 15.6864 61.4195 O.co2 0 **** 0
15 O640 14.8698 16.643 61.3623 O.co2 0 **** 0
16 O642 15.1493 19.5195 61.3856 O.co2 0 **** 0
17 V 11.8953 16.7265 62.8381 Mn 0 **** 0
18 O841 13.0761 18.2446 62.8388 O.3 0 **** 0
19 V 12.195 19.9508 62.8422 Mn 0 **** 0
20 V 15.1283 18.0617 62.839 V 0 **** 0
21 C1399 14.3989 20.443 60.9777 C.2 0 **** 0
22 C1407 14.4096 20.441 64.7006 C.2 0 **** 0
23 H 9.54724 18.5663 60.2403 H 0 **** 0
24 H 14.2244 15.2148 65.5706 H 0 **** 0
25 H 9.58598 18.5573 65.4759 H 0 **** 0
26 H 14.2108 15.2494 60.0752 H 0 **** 0
27 H 14.7665 21.0246 60.1124 H 0 **** 0
28 H 14.779 21.025 65.5638 H 0 **** 0
29 O 16.7287 17.8818 62.8353 O.3 0 **** 0
@<TRIPOS>BOND
1 2 1 1
2 3 1 2
3 6 5 1
4 7 5 2
5 10 9 1
6 11 9 2
7 14 13 1
8 15 13 2
9 17 14 1
10 17 2 1
11 17 6 1
12 17 10 1
13 18 17 1
14 19 18 1
15 19 3 1
16 19 4 1
17 19 12 1
18 19 11 1
19 20 16 1
20 20 18 1
21 20 15 1
22 20 8 1
23 20 7 1
24 21 4 2
25 21 16 1
26 22 12 2
27 22 8 1
28 1 23 1
29 5 24 1
30 9 25 1
31 13 26 1
32 21 27 1
33 22 28 1
34 20 29 1
