# Supplementary material for: Electrostatic potential-derived charge: a universal OER performance descriptor for MOFs
Source: Chem Sci. 2022 Oct 18;13(44):13160–71. doi: 10.1039/d2sc04898a (PMC9667949; doi:10.1039/d2sc04898a)
Supplement: SC-013-D2SC04898A-s108 [file SC-013-D2SC04898A-s108.mol2]

# Mol2 file generated by Materials Studio
@<TRIPOS>MOLECULE
structure
30 35 0 0 0 
SMALL
USER_CHARGES


@<TRIPOS>ATOM
1 C16 10.2606 18.5013 61.0239 C.2 0 **** 0
2 O10 10.5394 17.3348 61.4319 O.co2 0 **** 0
3 O11 10.7376 19.6126 61.4062 O.co2 0 **** 0
4 O13 13.267 20.8669 61.3526 O.co2 0 **** 0
5 C45 14.031 15.7773 64.6922 C.2 0 **** 0
6 O27 12.8339 15.6413 64.2994 O.co2 0 **** 0
7 O28 14.9024 16.6076 64.2889 O.co2 0 **** 0
8 O30 15.0625 19.4371 64.4087 O.co2 0 **** 0
9 C1060 10.3225 18.5448 64.6734 C.2 0 **** 0
10 O622 10.6009 17.3681 64.2947 O.co2 0 **** 0
11 O623 10.7891 19.6445 64.2496 O.co2 0 **** 0
12 O625 13.3016 20.8873 64.2195 O.co2 0 **** 0
13 C1089 13.9847 15.8242 60.9733 C.2 0 **** 0
14 O639 12.8069 15.6316 61.4213 O.co2 0 **** 0
15 O640 14.8688 16.6254 61.3845 O.co2 0 **** 0
16 O642 15.152 19.5669 61.4242 O.co2 0 **** 0
17 V 11.8787 16.7087 62.8469 Mn 0 **** 0
18 O841 13.1539 18.2552 62.7706 O.3 0 **** 0
19 V 12.1679 20.0167 62.7984 Mn 0 **** 0
20 V 14.9455 18.0518 62.898 V 0 **** 0
21 C1399 14.4219 20.4899 60.9684 C.2 0 **** 0
22 C1407 14.3754 20.4448 64.7395 C.2 0 **** 0
23 H 9.49829 18.5584 60.2236 H 0 **** 0
24 H 14.3641 15.0888 65.4898 H 0 **** 0
25 H 9.57543 18.6225 65.4858 H 0 **** 0
26 H 14.2666 15.1968 60.1067 H 0 **** 0
27 H 14.8402 21.0613 60.117 H 0 **** 0
28 H 14.7586 21.0247 65.5998 H 0 **** 0
29 O 16.7483 18.0253 62.7361 O.3 0 **** 0
30 H 17.2382 18.5405 62.0733 H 0 **** 0
@<TRIPOS>BOND
1 2 1 1
2 3 1 2
3 6 5 1
4 7 5 2
5 10 9 1
6 11 9 2
7 14 13 1
8 15 13 2
9 17 14 1
10 17 2 1
11 17 6 1
12 17 10 1
13 18 17 1
14 19 18 1
15 19 3 1
16 19 4 1
17 19 12 1
18 19 11 1
19 20 16 1
20 20 18 1
21 20 15 1
22 20 8 1
23 20 7 1
24 21 4 2
25 21 16 1
26 22 12 2
27 22 8 1
28 1 23 1
29 5 24 1
30 9 25 1
31 13 26 1
32 21 27 1
33 22 28 1
34 20 29 1
35 29 30 1
