# Supplementary material for: Electrostatic potential-derived charge: a universal OER performance descriptor for MOFs
Source: Chem Sci. 2022 Oct 18;13(44):13160–71. doi: 10.1039/d2sc04898a (PMC9667949; doi:10.1039/d2sc04898a)
Supplement: SC-013-D2SC04898A-s109 [file SC-013-D2SC04898A-s109.mol2]

# Mol2 file generated by Materials Studio
@<TRIPOS>MOLECULE
structure
31 36 0 0 0 
SMALL
USER_CHARGES


@<TRIPOS>ATOM
1 C16 10.346 18.5853 61.0513 C.2 0 **** 0
2 O10 10.6203 17.4026 61.4201 O.co2 0 **** 0
3 O11 10.8212 19.6788 61.4774 O.co2 0 **** 0
4 O13 13.3647 20.9163 61.4849 O.co2 0 **** 0
5 C45 14.0806 15.8341 64.6291 C.2 0 **** 0
6 O27 12.8853 15.6446 64.2253 O.co2 0 **** 0
7 O28 14.9591 16.6147 64.1693 O.co2 0 **** 0
8 O30 15.3079 19.5581 64.0462 O.co2 0 **** 0
9 C1060 10.3668 18.4999 64.7202 C.2 0 **** 0
10 O622 10.6086 17.3346 64.2831 O.co2 0 **** 0
11 O623 10.8533 19.6078 64.3421 O.co2 0 **** 0
12 O625 13.4307 20.8145 64.3666 O.co2 0 **** 0
13 C1089 13.9655 15.7187 60.9169 C.2 0 **** 0
14 O639 12.7855 15.602 61.3587 O.co2 0 **** 0
15 O640 14.8571 16.552 61.2744 O.co2 0 **** 0
16 O642 15.0174 19.3821 61.1008 O.co2 0 **** 0
17 V 11.9041 16.7102 62.8336 Mn 0 **** 0
18 O841 13.1901 18.2393 62.874 O.3 0 **** 0
19 V 12.244 20.0219 62.9086 Mn 0 **** 0
20 V 14.9656 18.0112 62.6263 V 0 **** 0
21 C1399 14.3618 20.4353 60.8576 C.2 0 **** 0
22 C1407 14.6184 20.4614 64.6181 C.2 0 **** 0
23 H 9.59287 18.6678 60.2449 H 0 **** 0
24 H 14.3839 15.2203 65.4977 H 0 **** 0
25 H 9.62826 18.5567 65.5421 H 0 **** 0
26 H 14.2668 15.016 60.1195 H 0 **** 0
27 H 14.7021 21.0218 59.9839 H 0 **** 0
28 H 15.1226 21.0059 65.4395 H 0 **** 0
29 O 16.7933 17.9641 62.7094 O.3 0 **** 0
30 O 17.7067 18.6014 63.5613 O.3 0 **** 0
31 H 17.0837 19.1888 64.0678 H 0 **** 0
@<TRIPOS>BOND
1 2 1 1
2 3 1 2
3 6 5 1
4 7 5 2
5 10 9 1
6 11 9 2
7 14 13 1
8 15 13 2
9 17 14 1
10 17 2 1
11 17 6 1
12 17 10 1
13 18 17 1
14 19 18 1
15 19 3 1
16 19 4 1
17 19 12 1
18 19 11 1
19 20 16 1
20 20 18 1
21 20 15 1
22 20 8 1
23 20 7 1
24 21 4 2
25 21 16 1
26 22 12 2
27 22 8 1
28 1 23 1
29 5 24 1
30 9 25 1
31 13 26 1
32 21 27 1
33 22 28 1
34 20 29 1
35 29 30 1
36 30 31 1
