# Supplementary material for: Electrostatic potential-derived charge: a universal OER performance descriptor for MOFs
Source: Chem Sci. 2022 Oct 18;13(44):13160–71. doi: 10.1039/d2sc04898a (PMC9667949; doi:10.1039/d2sc04898a)
Supplement: SC-013-D2SC04898A-s110 [file SC-013-D2SC04898A-s110.mol2]

# Mol2 file generated by Materials Studio
@<TRIPOS>MOLECULE
structure
29 34 0 0 0 
SMALL
USER_CHARGES


@<TRIPOS>ATOM
1 C16 10.29 18.503 61.0491 C.2 0 **** 0
2 O10 10.5694 17.3301 61.4427 O.co2 0 **** 0
3 O11 10.7678 19.6068 61.4491 O.co2 0 **** 0
4 O13 13.2655 20.7893 61.4175 O.co2 0 **** 0
5 C45 13.9943 15.8742 64.6717 C.2 0 **** 0
6 O27 12.8061 15.6889 64.2314 O.co2 0 **** 0
7 O28 14.8817 16.6755 64.2849 O.co2 0 **** 0
8 O30 15.1387 19.4415 64.305 O.co2 0 **** 0
9 C1060 10.3274 18.5011 64.6603 C.2 0 **** 0
10 O622 10.5893 17.3296 64.2506 O.co2 0 **** 0
11 O623 10.8031 19.6054 64.2593 O.co2 0 **** 0
12 O625 13.2919 20.8088 64.2263 O.co2 0 **** 0
13 C1089 13.9902 15.9043 60.9819 C.2 0 **** 0
14 O639 12.8045 15.7115 61.4257 O.co2 0 **** 0
15 O640 14.8798 16.7 61.3755 O.co2 0 **** 0
16 O642 15.1458 19.466 61.4039 O.co2 0 **** 0
17 V 11.8891 16.7222 62.8371 Mn 0 **** 0
18 O841 13.1187 18.2444 62.8401 O.3 0 **** 0
19 V 12.1889 19.9624 62.8372 Mn 0 **** 0
20 V 14.9829 18.0742 62.8426 Mn 0 **** 0
21 C1399 14.4101 20.4003 60.9963 C.2 0 **** 0
22 C1407 14.4169 20.4009 64.6796 C.2 0 **** 0
23 H 9.5299 18.5693 60.2492 H 0 **** 0
24 H 14.2758 15.2257 65.5215 H 0 **** 0
25 H 9.58584 18.5653 65.4779 H 0 **** 0
26 H 14.2663 15.2703 60.1194 H 0 **** 0
27 H 14.8096 20.9819 60.1451 H 0 **** 0
28 H 14.8105 20.985 65.5317 H 0 **** 0
29 O 16.5804 17.9145 62.8415 O.3 0 **** 0
@<TRIPOS>BOND
1 2 1 1
2 3 1 2
3 6 5 1
4 7 5 2
5 10 9 1
6 11 9 2
7 14 13 1
8 15 13 2
9 17 14 1
10 17 2 1
11 17 6 1
12 17 10 1
13 18 17 1
14 19 18 1
15 19 3 1
16 19 4 1
17 19 12 1
18 19 11 1
19 20 16 1
20 20 18 1
21 20 15 1
22 20 8 1
23 20 7 1
24 21 4 2
25 21 16 1
26 22 12 2
27 22 8 1
28 1 23 1
29 5 24 1
30 9 25 1
31 13 26 1
32 21 27 1
33 22 28 1
34 20 29 1
