# Supplementary material for: Electrostatic potential-derived charge: a universal OER performance descriptor for MOFs
Source: Chem Sci. 2022 Oct 18;13(44):13160–71. doi: 10.1039/d2sc04898a (PMC9667949; doi:10.1039/d2sc04898a)
Supplement: SC-013-D2SC04898A-s111 [file SC-013-D2SC04898A-s111.mol2]

# Mol2 file generated by Materials Studio
@<TRIPOS>MOLECULE
structure
30 35 0 0 0 
SMALL
USER_CHARGES


@<TRIPOS>ATOM
1 C16 10.3473 18.4879 61.0396 C.2 0 **** 0
2 O10 10.623 17.3173 61.4432 O.co2 0 **** 0
3 O11 10.8093 19.5981 61.4402 O.co2 0 **** 0
4 O13 13.2643 20.8882 61.4539 O.co2 0 **** 0
5 C45 14.0142 15.8291 64.7066 C.2 0 **** 0
6 O27 12.8193 15.6674 64.2658 O.co2 0 **** 0
7 O28 14.9113 16.6082 64.3114 O.co2 0 **** 0
8 O30 15.1238 19.5722 64.3654 O.co2 0 **** 0
9 C1060 10.3167 18.4897 64.6476 C.2 0 **** 0
10 O622 10.5981 17.3188 64.2491 O.co2 0 **** 0
11 O623 10.7806 19.6003 64.2503 O.co2 0 **** 0
12 O625 13.2413 20.8802 64.2614 O.co2 0 **** 0
13 C1089 13.9753 15.8584 60.9426 C.2 0 **** 0
14 O639 12.8215 15.6441 61.4591 O.co2 0 **** 0
15 O640 14.8582 16.6828 61.2755 O.co2 0 **** 0
16 O642 15.1455 19.5812 61.3375 O.co2 0 **** 0
17 V 11.9199 16.7025 62.8569 Mn 0 **** 0
18 O841 13.0911 18.2628 62.867 O.3 0 **** 0
19 V 12.192 19.9926 62.8569 Mn 0 **** 0
20 V 14.99 18.1069 62.8413 Mn 0 **** 0
21 C1399 14.3974 20.5255 60.9824 C.2 0 **** 0
22 C1407 14.3764 20.5061 64.7323 C.2 0 **** 0
23 H 9.60179 18.5455 60.225 H 0 **** 0
24 H 14.2687 15.1683 65.5573 H 0 **** 0
25 H 9.56212 18.5473 65.4541 H 0 **** 0
26 H 14.2061 15.2053 60.0787 H 0 **** 0
27 H 14.7551 21.1497 60.1414 H 0 **** 0
28 H 14.7261 21.1194 65.5848 H 0 **** 0
29 O 16.7996 17.9552 62.829 O.3 0 **** 0
30 H 17.1581 18.1462 61.942 H 0 **** 0
@<TRIPOS>BOND
1 2 1 1
2 3 1 2
3 6 5 1
4 7 5 2
5 10 9 1
6 11 9 2
7 14 13 1
8 15 13 2
9 17 14 1
10 17 2 1
11 17 6 1
12 17 10 1
13 18 17 1
14 19 18 1
15 19 3 1
16 19 4 1
17 19 12 1
18 19 11 1
19 20 16 1
20 20 18 1
21 20 15 1
22 20 8 1
23 20 7 1
24 21 4 2
25 21 16 1
26 22 12 2
27 22 8 1
28 1 23 1
29 5 24 1
30 9 25 1
31 13 26 1
32 21 27 1
33 22 28 1
34 20 29 1
35 29 30 1
