# Supplementary material for: Electrostatic potential-derived charge: a universal OER performance descriptor for MOFs
Source: Chem Sci. 2022 Oct 18;13(44):13160–71. doi: 10.1039/d2sc04898a (PMC9667949; doi:10.1039/d2sc04898a)
Supplement: SC-013-D2SC04898A-s112 [file SC-013-D2SC04898A-s112.mol2]

# Mol2 file generated by Materials Studio
@<TRIPOS>MOLECULE
structure
31 36 0 0 0 
SMALL
USER_CHARGES


@<TRIPOS>ATOM
1 C16 10.3678 18.575 61.0561 C.2 0 **** 0
2 O10 10.6146 17.3878 61.4336 O.co2 0 **** 0
3 O11 10.8532 19.6645 61.4817 O.co2 0 **** 0
4 O13 13.3752 20.8567 61.5019 O.co2 0 **** 0
5 C45 13.9879 15.7786 64.6599 C.2 0 **** 0
6 O27 12.8017 15.6314 64.1921 O.co2 0 **** 0
7 O28 14.8997 16.5577 64.2988 O.co2 0 **** 0
8 O30 15.28 19.5389 64.2809 O.co2 0 **** 0
9 C1060 10.3947 18.4897 64.6767 C.2 0 **** 0
10 O622 10.6255 17.322 64.2379 O.co2 0 **** 0
11 O623 10.8848 19.5952 64.2971 O.co2 0 **** 0
12 O625 13.3792 20.814 64.3251 O.co2 0 **** 0
13 C1089 13.9535 15.7307 60.9553 C.2 0 **** 0
14 O639 12.7515 15.6343 61.3958 O.co2 0 **** 0
15 O640 14.8844 16.4777 61.3333 O.co2 0 **** 0
16 O642 15.1638 19.4395 61.2602 O.co2 0 **** 0
17 V 11.9064 16.7076 62.811 Mn 0 **** 0
18 O841 13.1144 18.2262 62.8194 O.3 0 **** 0
19 V 12.2795 19.98 62.8902 Mn 0 **** 0
20 V 15.0314 18.0177 62.7759 Mn 0 **** 0
21 C1399 14.456 20.4302 60.9597 C.2 0 **** 0
22 C1407 14.5428 20.4621 64.715 C.2 0 **** 0
23 H 9.62577 18.6648 60.2412 H 0 **** 0
24 H 14.2174 15.1026 65.5059 H 0 **** 0
25 H 9.6619 18.5499 65.5023 H 0 **** 0
26 H 14.1769 15.0394 60.1202 H 0 **** 0
27 H 14.8026 21.0435 60.1066 H 0 **** 0
28 H 14.9428 21.0666 65.5521 H 0 **** 0
29 O 16.8706 17.7643 62.8091 O.3 0 **** 0
30 O 17.6009 18.9941 62.8276 O.3 0 **** 0
31 H 17.3877 19.3259 63.728 H 0 **** 0
@<TRIPOS>BOND
1 2 1 1
2 3 1 2
3 6 5 1
4 7 5 2
5 10 9 1
6 11 9 2
7 14 13 1
8 15 13 2
9 17 14 1
10 17 2 1
11 17 6 1
12 17 10 1
13 18 17 1
14 19 18 1
15 19 3 1
16 19 4 1
17 19 12 1
18 19 11 1
19 20 16 1
20 20 18 1
21 20 15 1
22 20 8 1
23 20 7 1
24 21 4 2
25 21 16 1
26 22 12 2
27 22 8 1
28 1 23 1
29 5 24 1
30 9 25 1
31 13 26 1
32 21 27 1
33 22 28 1
34 20 29 1
35 29 30 1
36 30 31 1
