# Supplementary material for: Electrostatic potential-derived charge: a universal OER performance descriptor for MOFs
Source: Chem Sci. 2022 Oct 18;13(44):13160–71. doi: 10.1039/d2sc04898a (PMC9667949; doi:10.1039/d2sc04898a)
Supplement: SC-013-D2SC04898A-s113 [file SC-013-D2SC04898A-s113.mol2]

# Mol2 file generated by Materials Studio
@<TRIPOS>MOLECULE
structure
28 33 0 0 0 
SMALL
USER_CHARGES


@<TRIPOS>ATOM
1 C16 10.3272 18.482 61.0701 C.2 0 **** 0
2 O10 10.5835 17.3023 61.4748 O.co2 0 **** 0
3 O11 10.7842 19.5961 61.4491 O.co2 0 **** 0
4 O13 13.2842 20.7657 61.4534 O.co2 0 **** 0
5 C45 14.0035 15.9381 64.6012 C.2 0 **** 0
6 O27 12.7962 15.7921 64.2415 O.co2 0 **** 0
7 O28 14.9049 16.7206 64.1756 O.co2 0 **** 0
8 O30 15.172 19.4007 64.1981 O.co2 0 **** 0
9 C1060 10.317 18.4902 64.624 C.2 0 **** 0
10 O622 10.5752 17.3094 64.2247 O.co2 0 **** 0
11 O623 10.78 19.6015 64.2444 O.co2 0 **** 0
12 O625 13.2957 20.7331 64.2551 O.co2 0 **** 0
13 C1089 13.9684 15.9332 61.0579 C.2 0 **** 0
14 O639 12.7883 15.7572 61.4859 O.co2 0 **** 0
15 O640 14.8676 16.7495 61.4222 O.co2 0 **** 0
16 O642 15.1554 19.4261 61.449 O.co2 0 **** 0
17 V 11.8319 16.7637 62.8553 Ni 0 **** 0
18 O841 12.9167 18.2622 62.8369 O.3 0 **** 0
19 V 12.1521 19.9251 62.8488 Ni 0 **** 0
20 V 14.7599 18.1098 62.8138 Ni 0 **** 0
21 C1399 14.4248 20.3937 61.0616 C.2 0 **** 0
22 C1407 14.4416 20.3533 64.6229 C.2 0 **** 0
23 H 9.57932 18.523 60.254 H 0 **** 0
24 H 14.3227 15.2681 65.4225 H 0 **** 0
25 H 9.56292 18.5351 65.4341 H 0 **** 0
26 H 14.2643 15.2596 60.2307 H 0 **** 0
27 H 14.8733 20.9968 60.2481 H 0 **** 0
28 H 14.8978 20.9334 65.4489 H 0 **** 0
@<TRIPOS>BOND
1 2 1 1
2 3 1 2
3 6 5 1
4 7 5 2
5 10 9 1
6 11 9 2
7 14 13 1
8 15 13 2
9 17 14 1
10 17 2 1
11 17 6 1
12 17 10 1
13 18 17 1
14 19 18 1
15 19 3 1
16 19 4 1
17 19 12 1
18 19 11 1
19 20 16 1
20 20 18 1
21 20 15 1
22 20 8 1
23 20 7 1
24 21 4 2
25 21 16 1
26 22 12 2
27 22 8 1
28 1 23 1
29 5 24 1
30 9 25 1
31 13 26 1
32 21 27 1
33 22 28 1
