# Supplementary material for: Electrostatic potential-derived charge: a universal OER performance descriptor for MOFs
Source: Chem Sci. 2022 Oct 18;13(44):13160–71. doi: 10.1039/d2sc04898a (PMC9667949; doi:10.1039/d2sc04898a)
Supplement: SC-013-D2SC04898A-s114 [file SC-013-D2SC04898A-s114.mol2]

# Mol2 file generated by Materials Studio
@<TRIPOS>MOLECULE
structure
28 33 0 0 0 
SMALL
USER_CHARGES


@<TRIPOS>ATOM
1 C16 10.3108 18.4825 61.0656 C.2 0 **** 0.585
2 O10 10.5782 17.3048 61.4671 O.co2 0 **** -0.597
3 O11 10.7675 19.597 61.4458 O.co2 0 **** -0.593
4 O13 13.2861 20.7635 61.4355 O.co2 0 **** -0.604
5 C45 14.0032 15.9373 64.5897 C.2 0 **** 0.596
6 O27 12.7989 15.782 64.2425 O.co2 0 **** -0.601
7 O28 14.8837 16.7496 64.1574 O.co2 0 **** -0.582
8 O30 15.1339 19.3624 64.1908 O.co2 0 **** -0.587
9 C1060 10.3154 18.4959 64.6357 C.2 0 **** 0.585
10 O622 10.5746 17.3169 64.2339 O.co2 0 **** -0.596
11 O623 10.7809 19.6065 64.2546 O.co2 0 **** -0.595
12 O625 13.3038 20.7528 64.2436 O.co2 0 **** -0.603
13 C1089 13.9789 15.9464 61.066 C.2 0 **** 0.59
14 O639 12.8009 15.7533 61.4776 O.co2 0 **** -0.601
15 O640 14.8569 16.7862 61.4507 O.co2 0 **** -0.579
16 O642 15.133 19.3961 61.4887 O.co2 0 **** -0.585
17 V 11.8361 16.7743 62.854 Ni 0 **** 1.357
18 O841 12.9421 18.2675 62.8228 O.3 0 **** -0.759
19 V 12.1456 19.9233 62.8443 Ni 0 **** 1.35
20 V 14.7136 18.1076 62.8237 Co 0 **** 1.22
21 C1399 14.4263 20.3766 61.0709 C.2 0 **** 0.603
22 C1407 14.4366 20.3481 64.6123 C.2 0 **** 0.601
23 H 9.55757 18.5231 60.2543 H 0 **** 0.068
24 H 14.3587 15.2672 65.3943 H 0 **** 0.065
25 H 9.56313 18.5424 65.4474 H 0 **** 0.068
26 H 14.3124 15.2871 60.2432 H 0 **** 0.067
27 H 14.91 20.9567 60.2629 H 0 **** 0.064
28 H 14.9217 20.9147 65.4293 H 0 **** 0.064
@<TRIPOS>BOND
1 2 1 1
2 3 1 2
3 6 5 1
4 7 5 2
5 10 9 1
6 11 9 2
7 14 13 1
8 15 13 2
9 17 14 1
10 17 2 1
11 17 6 1
12 17 10 1
13 18 17 1
14 19 18 1
15 19 3 1
16 19 4 1
17 19 12 1
18 19 11 1
19 20 16 1
20 20 18 1
21 20 15 1
22 20 8 1
23 20 7 1
24 21 4 2
25 21 16 1
26 22 12 2
27 22 8 1
28 1 23 1
29 5 24 1
30 9 25 1
31 13 26 1
32 21 27 1
33 22 28 1
