# Supplementary material for: Electrostatic potential-derived charge: a universal OER performance descriptor for MOFs
Source: Chem Sci. 2022 Oct 18;13(44):13160–71. doi: 10.1039/d2sc04898a (PMC9667949; doi:10.1039/d2sc04898a)
Supplement: SC-013-D2SC04898A-s115 [file SC-013-D2SC04898A-s115.mol2]

# Mol2 file generated by Materials Studio
@<TRIPOS>MOLECULE
structure
29 34 0 0 0 
SMALL
USER_CHARGES


@<TRIPOS>ATOM
1 C16 10.3843 18.4983 61.0818 C.2 0 **** 0.585
2 O10 10.6454 17.3205 61.467 O.co2 0 **** -0.597
3 O11 10.8503 19.6088 61.4715 O.co2 0 **** -0.593
4 O13 13.2406 20.7857 61.471 O.co2 0 **** -0.604
5 C45 13.9704 15.8934 64.6362 C.2 0 **** 0.596
6 O27 12.7867 15.725 64.2026 O.co2 0 **** -0.601
7 O28 14.8903 16.6751 64.2799 O.co2 0 **** -0.582
8 O30 15.1363 19.445 64.299 O.co2 0 **** -0.587
9 C1060 10.4048 18.4925 64.6224 C.2 0 **** 0.585
10 O622 10.6584 17.3162 64.2277 O.co2 0 **** -0.596
11 O623 10.869 19.604 64.2331 O.co2 0 **** -0.595
12 O625 13.2564 20.783 64.2071 O.co2 0 **** -0.603
13 C1089 13.9537 15.903 61.0208 C.2 0 **** 0.59
14 O639 12.7756 15.7295 61.4661 O.co2 0 **** -0.601
15 O640 14.8755 16.6863 61.3697 O.co2 0 **** -0.579
16 O642 15.1318 19.4634 61.3774 O.co2 0 **** -0.585
17 V 11.9087 16.7645 62.8402 Ni 0 **** 1.357
18 O841 13.0896 18.2482 62.8343 O.3 0 **** -0.759
19 V 12.1994 19.9214 62.8441 Ni 0 **** 1.35
20 V 14.9275 18.0783 62.8291 Co 0 **** 1.22
21 C1399 14.3705 20.4046 61.0306 C.2 0 **** 0.603
22 C1407 14.3827 20.3917 64.6476 C.2 0 **** 0.601
23 H 9.62869 18.5648 60.2758 H 0 **** 0.068
24 H 14.2356 15.2217 65.4769 H 0 **** 0.065
25 H 9.65841 18.557 65.4367 H 0 **** 0.068
26 H 14.2126 15.2364 60.1742 H 0 **** 0.067
27 H 14.7507 21.0173 60.1892 H 0 **** 0.064
28 H 14.7672 20.9984 65.4916 H 0 **** 0.064
29 O 16.5911 17.9272 62.8243 O.3 0 **** 0
@<TRIPOS>BOND
1 2 1 1
2 3 1 2
3 6 5 1
4 7 5 2
5 10 9 1
6 11 9 2
7 14 13 1
8 15 13 2
9 17 14 1
10 17 2 1
11 17 6 1
12 17 10 1
13 18 17 1
14 19 18 1
15 19 3 1
16 19 4 1
17 19 12 1
18 19 11 1
19 20 16 1
20 20 18 1
21 20 15 1
22 20 8 1
23 20 7 1
24 21 4 2
25 21 16 1
26 22 12 2
27 22 8 1
28 1 23 1
29 5 24 1
30 9 25 1
31 13 26 1
32 21 27 1
33 22 28 1
34 20 29 1
