# Supplementary material for: Electrostatic potential-derived charge: a universal OER performance descriptor for MOFs
Source: Chem Sci. 2022 Oct 18;13(44):13160–71. doi: 10.1039/d2sc04898a (PMC9667949; doi:10.1039/d2sc04898a)
Supplement: SC-013-D2SC04898A-s116 [file SC-013-D2SC04898A-s116.mol2]

# Mol2 file generated by Materials Studio
@<TRIPOS>MOLECULE
structure
30 35 0 0 0 
SMALL
USER_CHARGES


@<TRIPOS>ATOM
1 C16 10.3588 18.4821 61.0695 C.2 0 **** 0.585
2 O10 10.6313 17.3077 61.4646 O.co2 0 **** -0.597
3 O11 10.8188 19.5959 61.4509 O.co2 0 **** -0.593
4 O13 13.27 20.7615 61.4435 O.co2 0 **** -0.604
5 C45 13.9978 15.9329 64.6186 C.2 0 **** 0.596
6 O27 12.795 15.7765 64.2539 O.co2 0 **** -0.601
7 O28 14.9093 16.7057 64.2023 O.co2 0 **** -0.582
8 O30 15.1613 19.4012 64.2412 O.co2 0 **** -0.587
9 C1060 10.3503 18.5033 64.6222 C.2 0 **** 0.585
10 O622 10.6132 17.3254 64.2316 O.co2 0 **** -0.596
11 O623 10.8234 19.6109 64.2388 O.co2 0 **** -0.595
12 O625 13.2868 20.7503 64.2345 O.co2 0 **** -0.603
13 C1089 13.9702 15.9459 61.0469 C.2 0 **** 0.59
14 O639 12.8042 15.7389 61.4954 O.co2 0 **** -0.601
15 O640 14.8737 16.7613 61.3967 O.co2 0 **** -0.579
16 O642 15.1695 19.451 61.4665 O.co2 0 **** -0.585
17 V 11.8925 16.7824 62.8602 Ni 0 **** 1.357
18 O841 13.0816 18.2525 62.8401 O.3 0 **** -0.759
19 V 12.1846 19.9024 62.8414 Ni 0 **** 1.35
20 V 14.8749 18.0875 62.8284 Co 0 **** 1.22
21 C1399 14.4146 20.3936 61.0657 C.2 0 **** 0.603
22 C1407 14.4149 20.3531 64.6343 C.2 0 **** 0.601
23 H 9.6012 18.5311 60.2638 H 0 **** 0.068
24 H 14.3183 15.2759 65.4497 H 0 **** 0.065
25 H 9.58911 18.5621 65.4239 H 0 **** 0.068
26 H 14.2625 15.2978 60.1984 H 0 **** 0.067
27 H 14.8596 20.9862 60.2424 H 0 **** 0.064
28 H 14.8503 20.9256 65.4767 H 0 **** 0.064
29 O 16.6886 17.8724 62.8178 O.3 0 **** 0
30 H 17.0645 18.7705 62.7319 H 0 **** 0
@<TRIPOS>BOND
1 2 1 1
2 3 1 2
3 6 5 1
4 7 5 2
5 10 9 1
6 11 9 2
7 14 13 1
8 15 13 2
9 17 14 1
10 17 2 1
11 17 6 1
12 17 10 1
13 18 17 1
14 19 18 1
15 19 3 1
16 19 4 1
17 19 12 1
18 19 11 1
19 20 16 1
20 20 18 1
21 20 15 1
22 20 8 1
23 20 7 1
24 21 4 2
25 21 16 1
26 22 12 2
27 22 8 1
28 1 23 1
29 5 24 1
30 9 25 1
31 13 26 1
32 21 27 1
33 22 28 1
34 20 29 1
35 29 30 1
