# Supplementary material for: Electrostatic potential-derived charge: a universal OER performance descriptor for MOFs
Source: Chem Sci. 2022 Oct 18;13(44):13160–71. doi: 10.1039/d2sc04898a (PMC9667949; doi:10.1039/d2sc04898a)
Supplement: SC-013-D2SC04898A-s117 [file SC-013-D2SC04898A-s117.mol2]

# Mol2 file generated by Materials Studio
@<TRIPOS>MOLECULE
structure
31 36 0 0 0 
SMALL
USER_CHARGES


@<TRIPOS>ATOM
1 C16 10.3494 18.4573 61.0504 C.2 0 **** 0.585
2 O10 10.6329 17.2884 61.4526 O.co2 0 **** -0.597
3 O11 10.7955 19.5778 61.4318 O.co2 0 **** -0.593
4 O13 13.2724 20.7739 61.4238 O.co2 0 **** -0.604
5 C45 13.9879 15.9166 64.647 C.2 0 **** 0.596
6 O27 12.7825 15.7805 64.3013 O.co2 0 **** -0.601
7 O28 14.8975 16.6978 64.2257 O.co2 0 **** -0.582
8 O30 15.0646 19.3625 64.3875 O.co2 0 **** -0.587
9 C1060 10.2962 18.5075 64.6136 C.2 0 **** 0.585
10 O622 10.5716 17.3297 64.2324 O.co2 0 **** -0.596
11 O623 10.7701 19.6164 64.2324 O.co2 0 **** -0.595
12 O625 13.2483 20.7792 64.2326 O.co2 0 **** -0.603
13 C1089 14.0222 16.0056 61.0748 C.2 0 **** 0.59
14 O639 12.8694 15.7519 61.5218 O.co2 0 **** -0.601
15 O640 14.899 16.8512 61.4416 O.co2 0 **** -0.579
16 O642 15.1955 19.5349 61.6224 O.co2 0 **** -0.585
17 V 11.8875 16.7896 62.8807 Ni 0 **** 1.357
18 O841 13.0503 18.2661 62.845 O.3 0 **** -0.759
19 V 12.1473 19.903 62.8389 Ni 0 **** 1.35
20 V 14.8478 18.1148 62.9213 Co 0 **** 1.22
21 C1399 14.4516 20.4688 61.1429 C.2 0 **** 0.603
22 C1407 14.3259 20.3452 64.7209 C.2 0 **** 0.601
23 H 9.59631 18.4977 60.2391 H 0 **** 0.068
24 H 14.3318 15.2411 65.4534 H 0 **** 0.065
25 H 9.52255 18.5669 65.4041 H 0 **** 0.068
26 H 14.3444 15.3869 60.2152 H 0 **** 0.067
27 H 14.9563 21.0772 60.3693 H 0 **** 0.064
28 H 14.7228 20.907 65.5892 H 0 **** 0.064
29 O 16.7215 17.8646 63.0051 O.3 0 **** 0
30 O 17.5225 18.875 62.5072 O.3 0 **** 0
31 H 16.879 19.4037 61.9514 H 0 **** 0
@<TRIPOS>BOND
1 2 1 1
2 3 1 2
3 6 5 1
4 7 5 2
5 10 9 1
6 11 9 2
7 14 13 1
8 15 13 2
9 17 14 1
10 17 2 1
11 17 6 1
12 17 10 1
13 18 17 1
14 19 18 1
15 19 3 1
16 19 4 1
17 19 12 1
18 19 11 1
19 20 16 1
20 20 18 1
21 20 15 1
22 20 8 1
23 20 7 1
24 21 4 2
25 21 16 1
26 22 12 2
27 22 8 1
28 1 23 1
29 5 24 1
30 9 25 1
31 13 26 1
32 21 27 1
33 22 28 1
34 20 29 1
35 29 30 1
36 30 31 1
