# Supplementary material for: Electrostatic potential-derived charge: a universal OER performance descriptor for MOFs
Source: Chem Sci. 2022 Oct 18;13(44):13160–71. doi: 10.1039/d2sc04898a (PMC9667949; doi:10.1039/d2sc04898a)
Supplement: SC-013-D2SC04898A-s118 [file SC-013-D2SC04898A-s118.mol2]

# Mol2 file generated by Materials Studio
@<TRIPOS>MOLECULE
structure
28 33 0 0 0 
SMALL
USER_CHARGES


@<TRIPOS>ATOM
1 C16 10.3239 18.493 61.0469 C.2 0 **** 0
2 O10 10.5765 17.3145 61.4415 O.co2 0 **** 0
3 O11 10.7901 19.6047 61.4362 O.co2 0 **** 0
4 O13 13.2836 20.8274 61.4407 O.co2 0 **** 0
5 C45 14.0052 15.8581 64.621 C.2 0 **** 0
6 O27 12.8082 15.7078 64.2683 O.co2 0 **** 0
7 O28 14.8737 16.6922 64.1854 O.co2 0 **** 0
8 O30 15.1312 19.4249 64.2077 O.co2 0 **** 0
9 C1060 10.3179 18.4999 64.6479 C.2 0 **** 0
10 O622 10.5686 17.321 64.2539 O.co2 0 **** 0
11 O623 10.7896 19.6094 64.259 O.co2 0 **** 0
12 O625 13.2987 20.7986 64.2629 O.co2 0 **** 0
13 C1089 13.9746 15.8552 61.0377 C.2 0 **** 0
14 O639 12.8017 15.6771 61.453 O.co2 0 **** 0
15 O640 14.841 16.7173 61.4211 O.co2 0 **** 0
16 O642 15.1134 19.4505 61.4484 O.co2 0 **** 0
17 V 11.8276 16.7341 62.8528 Ni 0 **** 0
18 O841 12.964 18.2637 62.8356 O.3 0 **** 0
19 V 12.1307 19.9687 62.8484 Ni 0 **** 0
20 V 14.7109 18.0984 62.8179 Cr.th 0 **** 0
21 C1399 14.4166 20.4503 61.0501 C.2 0 **** 0
22 C1407 14.4359 20.4147 64.6338 C.2 0 **** 0
23 H 9.57953 18.5589 60.2285 H 0 **** 0
24 H 14.3717 15.1864 65.4183 H 0 **** 0
25 H 9.57097 18.5686 65.4636 H 0 **** 0
26 H 14.3188 15.184 60.2303 H 0 **** 0
27 H 14.89 21.0478 60.25 H 0 **** 0
28 H 14.9158 20.9944 65.4433 H 0 **** 0
@<TRIPOS>BOND
1 2 1 1
2 3 1 2
3 6 5 1
4 7 5 2
5 10 9 1
6 11 9 2
7 14 13 1
8 15 13 2
9 17 14 1
10 17 2 1
11 17 6 1
12 17 10 1
13 18 17 1
14 19 18 1
15 19 3 1
16 19 4 1
17 19 12 1
18 19 11 1
19 20 16 1
20 20 18 1
21 20 15 1
22 20 8 1
23 20 7 1
24 21 4 2
25 21 16 1
26 22 12 2
27 22 8 1
28 1 23 1
29 5 24 1
30 9 25 1
31 13 26 1
32 21 27 1
33 22 28 1
