# Supplementary material for: Electrostatic potential-derived charge: a universal OER performance descriptor for MOFs
Source: Chem Sci. 2022 Oct 18;13(44):13160–71. doi: 10.1039/d2sc04898a (PMC9667949; doi:10.1039/d2sc04898a)
Supplement: SC-013-D2SC04898A-s119 [file SC-013-D2SC04898A-s119.mol2]

# Mol2 file generated by Materials Studio
@<TRIPOS>MOLECULE
structure
29 34 0 0 0 
SMALL
USER_CHARGES


@<TRIPOS>ATOM
1 C16 10.3624 18.4991 61.0866 C.2 0 **** 0
2 O10 10.6321 17.3213 61.4662 O.co2 0 **** 0
3 O11 10.8372 19.6075 61.47 O.co2 0 **** 0
4 O13 13.2404 20.7917 61.4534 O.co2 0 **** 0
5 C45 13.953 15.873 64.6562 C.2 0 **** 0
6 O27 12.7786 15.706 64.2149 O.co2 0 **** 0
7 O28 14.8683 16.6625 64.2777 O.co2 0 **** 0
8 O30 15.132 19.4688 64.2819 O.co2 0 **** 0
9 C1060 10.3831 18.4911 64.617 C.2 0 **** 0
10 O622 10.6473 17.3149 64.2287 O.co2 0 **** 0
11 O623 10.8542 19.6012 64.2337 O.co2 0 **** 0
12 O625 13.2533 20.7931 64.2253 O.co2 0 **** 0
13 C1089 13.9414 15.8919 61.0006 C.2 0 **** 0
14 O639 12.7684 15.7221 61.4447 O.co2 0 **** 0
15 O640 14.8612 16.6728 61.3859 O.co2 0 **** 0
16 O642 15.1271 19.4785 61.3998 O.co2 0 **** 0
17 V 11.904 16.7626 62.839 Ni 0 **** 0
18 O841 13.1375 18.2408 62.8399 O.3 0 **** 0
19 V 12.1959 19.9176 62.8444 Ni 0 **** 0
20 V 14.9789 18.0743 62.8366 Cr.th 0 **** 0
21 C1399 14.3677 20.4191 61.0176 C.2 0 **** 0
22 C1407 14.378 20.4144 64.6625 C.2 0 **** 0
23 H 9.59095 18.5661 60.2951 H 0 **** 0
24 H 14.2279 15.217 65.5039 H 0 **** 0
25 H 9.62115 18.5551 65.4178 H 0 **** 0
26 H 14.2097 15.2481 60.1414 H 0 **** 0
27 H 14.7601 21.0136 60.1708 H 0 **** 0
28 H 14.773 21.0069 65.5094 H 0 **** 0
29 O 16.5745 17.9078 62.8328 O.3 0 **** 0
@<TRIPOS>BOND
1 2 1 1
2 3 1 2
3 6 5 1
4 7 5 2
5 10 9 1
6 11 9 2
7 14 13 1
8 15 13 2
9 17 14 1
10 17 2 1
11 17 6 1
12 17 10 1
13 18 17 1
14 19 18 1
15 19 3 1
16 19 4 1
17 19 12 1
18 19 11 1
19 20 16 1
20 20 18 1
21 20 15 1
22 20 8 1
23 20 7 1
24 21 4 2
25 21 16 1
26 22 12 2
27 22 8 1
28 1 23 1
29 5 24 1
30 9 25 1
31 13 26 1
32 21 27 1
33 22 28 1
34 20 29 1
