# Supplementary material for: Electrostatic potential-derived charge: a universal OER performance descriptor for MOFs
Source: Chem Sci. 2022 Oct 18;13(44):13160–71. doi: 10.1039/d2sc04898a (PMC9667949; doi:10.1039/d2sc04898a)
Supplement: SC-013-D2SC04898A-s120 [file SC-013-D2SC04898A-s120.mol2]

# Mol2 file generated by Materials Studio
@<TRIPOS>MOLECULE
structure
30 35 0 0 0 
SMALL
USER_CHARGES


@<TRIPOS>ATOM
1 C16 10.3535 18.462 61.0696 C.2 0 **** 0
2 O10 10.6412 17.2933 61.468 O.co2 0 **** 0
3 O11 10.8092 19.5814 61.4419 O.co2 0 **** 0
4 O13 13.2392 20.7821 61.3749 O.co2 0 **** 0
5 C45 14.0047 15.8528 64.6254 C.2 0 **** 0
6 O27 12.7899 15.753 64.2934 O.co2 0 **** 0
7 O28 14.9128 16.6125 64.1652 O.co2 0 **** 0
8 O30 15.1022 19.4166 64.3105 O.co2 0 **** 0
9 C1060 10.3685 18.5305 64.6282 C.2 0 **** 0
10 O622 10.6251 17.3491 64.2479 O.co2 0 **** 0
11 O623 10.8485 19.6319 64.2322 O.co2 0 **** 0
12 O625 13.2859 20.8167 64.1847 O.co2 0 **** 0
13 C1089 13.9196 15.8953 60.9988 C.2 0 **** 0
14 O639 12.7863 15.6755 61.5143 O.co2 0 **** 0
15 O640 14.8061 16.7479 61.3122 O.co2 0 **** 0
16 O642 15.164 19.5371 61.4614 O.co2 0 **** 0
17 V 11.897 16.7685 62.8758 Ni 0 **** 0
18 O841 13.1035 18.2603 62.8318 O.3 0 **** 0
19 V 12.1837 19.9316 62.8107 Ni 0 **** 0
20 V 14.9032 18.0768 62.8225 Cr.th 0 **** 0
21 C1399 14.401 20.4543 61.0147 C.2 0 **** 0
22 C1407 14.3771 20.3992 64.6636 C.2 0 **** 0
23 H 9.58835 18.5028 60.2699 H 0 **** 0
24 H 14.3312 15.1746 65.4352 H 0 **** 0
25 H 9.61036 18.6038 65.4325 H 0 **** 0
26 H 14.1843 15.2406 60.1477 H 0 **** 0
27 H 14.8338 21.0507 60.1895 H 0 **** 0
28 H 14.7733 20.9779 65.5198 H 0 **** 0
29 O 16.7101 17.927 62.7745 O.3 0 **** 0
30 H 17.1403 18.6514 62.2813 H 0 **** 0
@<TRIPOS>BOND
1 2 1 1
2 3 1 2
3 6 5 1
4 7 5 2
5 10 9 1
6 11 9 2
7 14 13 1
8 15 13 2
9 17 14 1
10 17 2 1
11 17 6 1
12 17 10 1
13 18 17 1
14 19 18 1
15 19 3 1
16 19 4 1
17 19 12 1
18 19 11 1
19 20 16 1
20 20 18 1
21 20 15 1
22 20 8 1
23 20 7 1
24 21 4 2
25 21 16 1
26 22 12 2
27 22 8 1
28 1 23 1
29 5 24 1
30 9 25 1
31 13 26 1
32 21 27 1
33 22 28 1
34 20 29 1
35 29 30 1
