# Supplementary material for: Electrostatic potential-derived charge: a universal OER performance descriptor for MOFs
Source: Chem Sci. 2022 Oct 18;13(44):13160–71. doi: 10.1039/d2sc04898a (PMC9667949; doi:10.1039/d2sc04898a)
Supplement: SC-013-D2SC04898A-s121 [file SC-013-D2SC04898A-s121.mol2]

# Mol2 file generated by Materials Studio
@<TRIPOS>MOLECULE
structure
31 36 0 0 0 
SMALL
USER_CHARGES


@<TRIPOS>ATOM
1 C16 10.4093 18.5495 61.1035 C.2 0 **** 0
2 O10 10.6871 17.3548 61.4566 O.co2 0 **** 0
3 O11 10.869 19.6456 61.515 O.co2 0 **** 0
4 O13 13.355 20.8391 61.5007 O.co2 0 **** 0
5 C45 13.9579 15.8789 64.6054 C.2 0 **** 0
6 O27 12.7884 15.7064 64.1414 O.co2 0 **** 0
7 O28 14.8747 16.6679 64.2369 O.co2 0 **** 0
8 O30 15.3148 19.4964 64.0872 O.co2 0 **** 0
9 C1060 10.4477 18.4525 64.6484 C.2 0 **** 0
10 O622 10.6898 17.2905 64.181 O.co2 0 **** 0
11 O623 10.925 19.572 64.3274 O.co2 0 **** 0
12 O625 13.4302 20.7758 64.325 O.co2 0 **** 0
13 C1089 13.9392 15.8295 60.9926 C.2 0 **** 0
14 O639 12.7453 15.7308 61.4034 O.co2 0 **** 0
15 O640 14.8741 16.5859 61.3933 O.co2 0 **** 0
16 O642 15.1119 19.3754 61.2743 O.co2 0 **** 0
17 V 11.9103 16.7564 62.7963 Ni 0 **** 0
18 O841 13.1627 18.2739 62.875 O.3 0 **** 0
19 V 12.2662 19.9601 62.9077 Ni 0 **** 0
20 V 14.9112 18.0304 62.7444 Cr.th 0 **** 0
21 C1399 14.4092 20.3944 60.9704 C.2 0 **** 0
22 C1407 14.6077 20.4454 64.5916 C.2 0 **** 0
23 H 9.64288 18.6 60.3055 H 0 **** 0
24 H 14.2086 15.2245 65.4615 H 0 **** 0
25 H 9.6936 18.4527 65.4602 H 0 **** 0
26 H 14.2015 15.1503 60.1614 H 0 **** 0
27 H 14.7988 20.9741 60.1119 H 0 **** 0
28 H 15.1303 21.0421 65.3623 H 0 **** 0
29 O 16.7613 17.8102 62.7162 O.3 0 **** 0
30 O 17.6623 18.7019 63.2919 O.3 0 **** 0
31 H 17.0485 19.3009 63.8024 H 0 **** 0
@<TRIPOS>BOND
1 2 1 1
2 3 1 2
3 6 5 1
4 7 5 2
5 10 9 1
6 11 9 2
7 14 13 1
8 15 13 2
9 17 14 1
10 17 2 1
11 17 6 1
12 17 10 1
13 18 17 1
14 19 18 1
15 19 3 1
16 19 4 1
17 19 12 1
18 19 11 1
19 20 16 1
20 20 18 1
21 20 15 1
22 20 8 1
23 20 7 1
24 21 4 2
25 21 16 1
26 22 12 2
27 22 8 1
28 1 23 1
29 5 24 1
30 9 25 1
31 13 26 1
32 21 27 1
33 22 28 1
34 20 29 1
35 29 30 1
36 30 31 1
