# Supplementary material for: Electrostatic potential-derived charge: a universal OER performance descriptor for MOFs
Source: Chem Sci. 2022 Oct 18;13(44):13160–71. doi: 10.1039/d2sc04898a (PMC9667949; doi:10.1039/d2sc04898a)
Supplement: SC-013-D2SC04898A-s122 [file SC-013-D2SC04898A-s122.mol2]

# Mol2 file generated by Materials Studio
@<TRIPOS>MOLECULE
structure
28 33 0 0 0 
SMALL
USER_CHARGES


@<TRIPOS>ATOM
1 C16 10.3425 18.5026 61.0776 C.2 0 **** 0.602
2 O10 10.5869 17.3221 61.4698 O.co2 0 **** -0.574
3 O11 10.803 19.6171 61.4674 O.co2 0 **** -0.573
4 O13 13.2612 20.7633 61.4817 O.co2 0 **** -0.588
5 C45 14.0116 15.8827 64.6223 C.2 0 **** 0.63
6 O27 12.8038 15.7668 64.2301 O.co2 0 **** -0.591
7 O28 14.9362 16.6441 64.2363 O.co2 0 **** -0.59
8 O30 15.1992 19.4747 64.2384 O.co2 0 **** -0.586
9 C1060 10.3348 18.4979 64.6189 C.2 0 **** 0.603
10 O622 10.587 17.318 64.23 O.co2 0 **** -0.574
11 O623 10.794 19.6128 64.2297 O.co2 0 **** -0.573
12 O625 13.2637 20.7273 64.2409 O.co2 0 **** -0.586
13 C1089 13.9815 15.8741 61.0374 C.2 0 **** 0.633
14 O639 12.7889 15.7496 61.4701 O.co2 0 **** -0.594
15 O640 14.9104 16.6484 61.3862 O.co2 0 **** -0.589
16 O642 15.1725 19.4774 61.3889 O.co2 0 **** -0.586
17 V 11.8586 16.7605 62.8494 Ni 0 **** 1.25
18 O841 12.8867 18.2637 62.8395 O.3 0 **** -0.747
19 V 12.1542 19.9305 62.8529 Ni 0 **** 1.243
20 V 14.8156 18.083 62.814 Cu 0 **** 1.163
21 C1399 14.411 20.4209 61.0506 C.2 0 **** 0.622
22 C1407 14.4307 20.3914 64.6295 C.2 0 **** 0.62
23 H 9.60137 18.5697 60.2575 H 0 **** 0.074
24 H 14.2748 15.1865 65.4441 H 0 **** 0.059
25 H 9.58789 18.5631 65.4339 H 0 **** 0.074
26 H 14.2261 15.1724 60.2144 H 0 **** 0.058
27 H 14.7887 21.076 60.2396 H 0 **** 0.062
28 H 14.8176 21.0246 65.4533 H 0 **** 0.062
@<TRIPOS>BOND
1 2 1 1
2 3 1 2
3 6 5 1
4 7 5 2
5 10 9 1
6 11 9 2
7 14 13 1
8 15 13 2
9 17 14 1
10 17 2 1
11 17 6 1
12 17 10 1
13 18 17 1
14 19 18 1
15 19 3 1
16 19 4 1
17 19 12 1
18 19 11 1
19 20 16 1
20 20 18 1
21 20 15 1
22 20 8 1
23 20 7 1
24 21 4 2
25 21 16 1
26 22 12 2
27 22 8 1
28 1 23 1
29 5 24 1
30 9 25 1
31 13 26 1
32 21 27 1
33 22 28 1
