# Supplementary material for: Electrostatic potential-derived charge: a universal OER performance descriptor for MOFs
Source: Chem Sci. 2022 Oct 18;13(44):13160–71. doi: 10.1039/d2sc04898a (PMC9667949; doi:10.1039/d2sc04898a)
Supplement: SC-013-D2SC04898A-s123 [file SC-013-D2SC04898A-s123.mol2]

# Mol2 file generated by Materials Studio
@<TRIPOS>MOLECULE
structure
29 34 0 0 0 
SMALL
USER_CHARGES


@<TRIPOS>ATOM
1 C16 10.3425 18.5026 61.0776 C.2 0 **** 0.602
2 O10 10.6153 17.3273 61.4725 O.co2 0 **** -0.574
3 O11 10.8308 19.607 61.4674 O.co2 0 **** -0.573
4 O13 13.262 20.751 61.5187 O.co2 0 **** -0.588
5 C45 14.0116 15.8827 64.6223 C.2 0 **** 0.63
6 O27 12.808 15.7746 64.1882 O.co2 0 **** -0.591
7 O28 14.9559 16.6272 64.3049 O.co2 0 **** -0.59
8 O30 15.2311 19.5007 64.2945 O.co2 0 **** -0.586
9 C1060 10.3348 18.4979 64.6189 C.2 0 **** 0.603
10 O622 10.6228 17.3233 64.2316 O.co2 0 **** -0.574
11 O623 10.8158 19.6035 64.2246 O.co2 0 **** -0.573
12 O625 13.2567 20.7054 64.2146 O.co2 0 **** -0.586
13 C1089 13.9815 15.8741 61.0374 C.2 0 **** 0.633
14 O639 12.7865 15.767 61.4935 O.co2 0 **** -0.594
15 O640 14.9321 16.6186 61.3355 O.co2 0 **** -0.589
16 O642 15.1926 19.4917 61.3197 O.co2 0 **** -0.586
17 V 11.9094 16.7888 62.8462 Ni 0 **** 1.25
18 O841 13.0655 18.2471 62.8306 O.3 0 **** -0.747
19 V 12.1966 19.8913 62.8526 Ni 0 **** 1.243
20 V 14.9871 18.0689 62.8137 Cu 0 **** 1.163
21 C1399 14.411 20.4209 61.0506 C.2 0 **** 0.622
22 C1407 14.4307 20.3914 64.6295 C.2 0 **** 0.62
23 H 9.57726 18.5699 60.2825 H 0 **** 0.074
24 H 14.2116 15.1587 65.4408 H 0 **** 0.059
25 H 9.56676 18.5618 65.4114 H 0 **** 0.074
26 H 14.1666 15.1479 60.2173 H 0 **** 0.058
27 H 14.738 21.1221 60.2527 H 0 **** 0.062
28 H 14.7622 21.0672 65.4469 H 0 **** 0.062
29 O 16.8377 17.8989 62.7977 O.3 0 **** 0
@<TRIPOS>BOND
1 2 1 1
2 3 1 2
3 6 5 1
4 7 5 2
5 10 9 1
6 11 9 2
7 14 13 1
8 15 13 2
9 17 14 1
10 17 2 1
11 17 6 1
12 17 10 1
13 18 17 1
14 19 18 1
15 19 3 1
16 19 4 1
17 19 12 1
18 19 11 1
19 20 16 1
20 20 18 1
21 20 15 1
22 20 8 1
23 20 7 1
24 21 4 2
25 21 16 1
26 22 12 2
27 22 8 1
28 1 23 1
29 5 24 1
30 9 25 1
31 13 26 1
32 21 27 1
33 22 28 1
34 20 29 1
