# Supplementary material for: Electrostatic potential-derived charge: a universal OER performance descriptor for MOFs
Source: Chem Sci. 2022 Oct 18;13(44):13160–71. doi: 10.1039/d2sc04898a (PMC9667949; doi:10.1039/d2sc04898a)
Supplement: SC-013-D2SC04898A-s124 [file SC-013-D2SC04898A-s124.mol2]

# Mol2 file generated by Materials Studio
@<TRIPOS>MOLECULE
structure
30 35 0 0 0 
SMALL
USER_CHARGES


@<TRIPOS>ATOM
1 C16 10.3425 18.5026 61.0776 C.2 0 **** 0.602
2 O10 10.6045 17.3285 61.4843 O.co2 0 **** -0.574
3 O11 10.841 19.6067 61.4552 O.co2 0 **** -0.573
4 O13 13.2727 20.7649 61.5352 O.co2 0 **** -0.588
5 C45 14.0116 15.8827 64.6223 C.2 0 **** 0.63
6 O27 12.8191 15.7496 64.1601 O.co2 0 **** -0.591
7 O28 14.9355 16.6652 64.3423 O.co2 0 **** -0.59
8 O30 15.2564 19.5407 64.2377 O.co2 0 **** -0.586
9 C1060 10.3348 18.4979 64.6189 C.2 0 **** 0.603
10 O622 10.6403 17.3225 64.2427 O.co2 0 **** -0.574
11 O623 10.8015 19.6043 64.2131 O.co2 0 **** -0.573
12 O625 13.2445 20.6786 64.2456 O.co2 0 **** -0.586
13 C1089 13.9815 15.8741 61.0374 C.2 0 **** 0.633
14 O639 12.7749 15.7784 61.4697 O.co2 0 **** -0.594
15 O640 14.937 16.5966 61.3703 O.co2 0 **** -0.589
16 O642 15.1809 19.4771 61.3026 O.co2 0 **** -0.586
17 V 11.9094 16.7816 62.8418 Ni 0 **** 1.25
18 O841 13.0641 18.2418 62.8126 O.3 0 **** -0.747
19 V 12.196 19.8894 62.8515 Ni 0 **** 1.243
20 V 14.9769 18.0692 62.8082 Cu 0 **** 1.163
21 C1399 14.411 20.4209 61.0506 C.2 0 **** 0.622
22 C1407 14.4307 20.3914 64.6295 C.2 0 **** 0.62
23 H 9.57826 18.5677 60.2814 H 0 **** 0.074
24 H 14.2152 15.1458 65.4282 H 0 **** 0.059
25 H 9.56406 18.557 65.4091 H 0 **** 0.074
26 H 14.1713 15.1598 60.2086 H 0 **** 0.058
27 H 14.7415 21.1247 60.2566 H 0 **** 0.062
28 H 14.7596 21.0396 65.4688 H 0 **** 0.062
29 O 16.8716 17.8633 62.7805 O.3 0 **** 0
30 H 17.2069 18.4972 63.4448 H 0 **** 0
@<TRIPOS>BOND
1 2 1 1
2 3 1 2
3 6 5 1
4 7 5 2
5 10 9 1
6 11 9 2
7 14 13 1
8 15 13 2
9 17 14 1
10 17 2 1
11 17 6 1
12 17 10 1
13 18 17 1
14 19 18 1
15 19 3 1
16 19 4 1
17 19 12 1
18 19 11 1
19 20 16 1
20 20 18 1
21 20 15 1
22 20 8 1
23 20 7 1
24 21 4 2
25 21 16 1
26 22 12 2
27 22 8 1
28 1 23 1
29 5 24 1
30 9 25 1
31 13 26 1
32 21 27 1
33 22 28 1
34 20 29 1
35 29 30 1
