# Supplementary material for: Electrostatic potential-derived charge: a universal OER performance descriptor for MOFs
Source: Chem Sci. 2022 Oct 18;13(44):13160–71. doi: 10.1039/d2sc04898a (PMC9667949; doi:10.1039/d2sc04898a)
Supplement: SC-013-D2SC04898A-s125 [file SC-013-D2SC04898A-s125.mol2]

# Mol2 file generated by Materials Studio
@<TRIPOS>MOLECULE
structure
31 36 0 0 0 
SMALL
USER_CHARGES


@<TRIPOS>ATOM
1 C16 10.3425 18.5026 61.0776 C.2 0 **** 0.602
2 O10 10.591 17.3281 61.4882 O.co2 0 **** -0.574
3 O11 10.8252 19.6137 61.4462 O.co2 0 **** -0.573
4 O13 13.2761 20.7694 61.5206 O.co2 0 **** -0.588
5 C45 14.0116 15.8827 64.6223 C.2 0 **** 0.63
6 O27 12.8178 15.7484 64.1856 O.co2 0 **** -0.591
7 O28 14.9352 16.6609 64.298 O.co2 0 **** -0.59
8 O30 15.2289 19.5126 64.1953 O.co2 0 **** -0.586
9 C1060 10.3348 18.4979 64.6189 C.2 0 **** 0.603
10 O622 10.6261 17.3191 64.2476 O.co2 0 **** -0.574
11 O623 10.7911 19.6063 64.2128 O.co2 0 **** -0.573
12 O625 13.2576 20.6819 64.2662 O.co2 0 **** -0.586
13 C1089 13.9815 15.8741 61.0374 C.2 0 **** 0.633
14 O639 12.7826 15.7806 61.4652 O.co2 0 **** -0.594
15 O640 14.9451 16.5963 61.3767 O.co2 0 **** -0.589
16 O642 15.1707 19.4633 61.3174 O.co2 0 **** -0.586
17 V 11.8878 16.78 62.8491 Ni 0 **** 1.25
18 O841 13.0091 18.2467 62.803 O.3 0 **** -0.747
19 V 12.1745 19.8921 62.8453 Ni 0 **** 1.243
20 V 14.9095 18.045 62.7733 Cu 0 **** 1.163
21 C1399 14.411 20.4209 61.0506 C.2 0 **** 0.622
22 C1407 14.4307 20.3914 64.6295 C.2 0 **** 0.62
23 H 9.5882 18.5598 60.2695 H 0 **** 0.074
24 H 14.2445 15.1684 65.44 H 0 **** 0.059
25 H 9.56771 18.5585 65.4141 H 0 **** 0.074
26 H 14.1865 15.1676 60.2058 H 0 **** 0.058
27 H 14.7703 21.1135 60.2593 H 0 **** 0.062
28 H 14.8115 21.0157 65.4636 H 0 **** 0.062
29 O 17.0039 17.874 62.8175 O.3 0 **** 0
30 O 17.6023 18.6256 63.7682 O.3 0 **** 0
31 H 16.8311 19.1426 64.1769 H 0 **** 0
@<TRIPOS>BOND
1 2 1 1
2 3 1 2
3 6 5 1
4 7 5 2
5 10 9 1
6 11 9 2
7 14 13 1
8 15 13 2
9 17 14 1
10 17 2 1
11 17 6 1
12 17 10 1
13 18 17 1
14 19 18 1
15 19 3 1
16 19 4 1
17 19 12 1
18 19 11 1
19 20 16 1
20 20 18 1
21 20 15 1
22 20 8 1
23 20 7 1
24 21 4 2
25 21 16 1
26 22 12 2
27 22 8 1
28 1 23 1
29 5 24 1
30 9 25 1
31 13 26 1
32 21 27 1
33 22 28 1
34 20 29 1
35 29 30 1
36 30 31 1
