# Supplementary material for: Electrostatic potential-derived charge: a universal OER performance descriptor for MOFs
Source: Chem Sci. 2022 Oct 18;13(44):13160–71. doi: 10.1039/d2sc04898a (PMC9667949; doi:10.1039/d2sc04898a)
Supplement: SC-013-D2SC04898A-s126 [file SC-013-D2SC04898A-s126.mol2]

# Mol2 file generated by Materials Studio
@<TRIPOS>MOLECULE
structure
28 33 0 0 0 
SMALL
USER_CHARGES


@<TRIPOS>ATOM
1 C16 10.3469 18.4998 61.0747 C.2 0 **** 0.6
2 O10 10.5979 17.3199 61.4647 O.co2 0 **** -0.586
3 O11 10.8064 19.6148 61.4653 O.co2 0 **** -0.583
4 O13 13.2592 20.7801 61.4532 O.co2 0 **** -0.584
5 C45 14.0008 15.8978 64.5905 C.2 0 **** 0.584
6 O27 12.8017 15.7298 64.2327 O.co2 0 **** -0.581
7 O28 14.8642 16.7376 64.1711 O.co2 0 **** -0.604
8 O30 15.1033 19.3849 64.189 O.co2 0 **** -0.609
9 C1060 10.3555 18.502 64.6256 C.2 0 **** 0.6
10 O622 10.6032 17.3219 64.2343 O.co2 0 **** -0.586
11 O623 10.8157 19.6162 64.2336 O.co2 0 **** -0.584
12 O625 13.273 20.7723 64.2301 O.co2 0 **** -0.585
13 C1089 13.9775 15.9096 61.0654 C.2 0 **** 0.582
14 O639 12.7928 15.723 61.46 O.co2 0 **** -0.581
15 O640 14.8429 16.7575 61.4643 O.co2 0 **** -0.604
16 O642 15.0956 19.4017 61.4837 O.co2 0 **** -0.606
17 V 11.8433 16.7333 62.8477 Ni 0 **** 1.242
18 O841 12.9695 18.2584 62.8396 O.3 0 **** -0.757
19 V 12.1427 19.9634 62.8449 Ni 0 **** 1.24
20 V 14.6641 18.1001 62.8292 Fe 0 **** 1.411
21 C1399 14.398 20.3887 61.0747 C.2 0 **** 0.591
22 C1407 14.4104 20.3727 64.6046 C.2 0 **** 0.591
23 H 9.60419 18.5661 60.256 H 0 **** 0.064
24 H 14.3655 15.2235 65.3866 H 0 **** 0.071
25 H 9.61589 18.5694 65.447 H 0 **** 0.064
26 H 14.3258 15.2464 60.2532 H 0 **** 0.072
27 H 14.8692 20.9771 60.2667 H 0 **** 0.069
28 H 14.8851 20.9538 65.4159 H 0 **** 0.07
@<TRIPOS>BOND
1 2 1 1
2 3 1 2
3 6 5 1
4 7 5 2
5 10 9 1
6 11 9 2
7 14 13 1
8 15 13 2
9 17 14 1
10 17 2 1
11 17 6 1
12 17 10 1
13 18 17 1
14 19 18 1
15 19 3 1
16 19 4 1
17 19 12 1
18 19 11 1
19 20 16 1
20 20 18 1
21 20 15 1
22 20 8 1
23 20 7 1
24 21 4 2
25 21 16 1
26 22 12 2
27 22 8 1
28 1 23 1
29 5 24 1
30 9 25 1
31 13 26 1
32 21 27 1
33 22 28 1
