# Supplementary material for: Electrostatic potential-derived charge: a universal OER performance descriptor for MOFs
Source: Chem Sci. 2022 Oct 18;13(44):13160–71. doi: 10.1039/d2sc04898a (PMC9667949; doi:10.1039/d2sc04898a)
Supplement: SC-013-D2SC04898A-s127 [file SC-013-D2SC04898A-s127.mol2]

# Mol2 file generated by Materials Studio
@<TRIPOS>MOLECULE
structure
29 34 0 0 0 
SMALL
USER_CHARGES


@<TRIPOS>ATOM
1 C16 10.3597 18.4944 61.083 C.2 0 **** 0
2 O10 10.684 17.3133 61.406 O.co2 0 **** 0
3 O11 10.7696 19.6021 61.5372 O.co2 0 **** 0
4 O13 13.1911 20.721 61.4143 O.co2 0 **** 0
5 C45 13.9556 15.9139 64.6355 C.2 0 **** 0
6 O27 12.7503 15.7867 64.2589 O.co2 0 **** 0
7 O28 14.8849 16.662 64.2205 O.co2 0 **** 0
8 O30 15.1293 19.385 64.3047 O.co2 0 **** 0
9 C1060 10.3822 18.4994 64.6268 C.2 0 **** 0
10 O622 10.5801 17.3361 64.1678 O.co2 0 **** 0
11 O623 10.9098 19.6034 64.3008 O.co2 0 **** 0
12 O625 13.303 20.7874 64.1738 O.co2 0 **** 0
13 C1089 13.9691 15.9257 61.0238 C.2 0 **** 0
14 O639 12.8142 15.7106 61.5022 O.co2 0 **** 0
15 O640 14.8654 16.7541 61.3526 O.co2 0 **** 0
16 O642 15.1329 19.4751 61.4427 O.co2 0 **** 0
17 V 11.8982 16.7778 62.8357 Ni 0 **** 0
18 O841 13.0926 18.2466 62.8403 O.3 0 **** 0
19 V 12.1868 19.9069 62.8536 Ni 0 **** 0
20 V 14.9239 18.0765 62.8307 Fe 0 **** 0
21 C1399 14.3496 20.376 61.029 C.2 0 **** 0
22 C1407 14.4034 20.3646 64.6402 C.2 0 **** 0
23 H 9.60172 18.5653 60.2797 H 0 **** 0
24 H 14.2455 15.2503 65.4727 H 0 **** 0
25 H 9.63216 18.5592 65.4384 H 0 **** 0
26 H 14.2432 15.2732 60.1727 H 0 **** 0
27 H 14.7481 20.9711 60.1849 H 0 **** 0
28 H 14.8044 20.9561 65.4856 H 0 **** 0
29 O 16.5567 17.9179 62.8209 O.3 0 **** 0
@<TRIPOS>BOND
1 2 1 1
2 3 1 2
3 6 5 1
4 7 5 2
5 10 9 1
6 11 9 2
7 14 13 1
8 15 13 2
9 17 14 1
10 17 2 1
11 17 6 1
12 17 10 1
13 18 17 1
14 19 18 1
15 19 3 1
16 19 4 1
17 19 12 1
18 19 11 1
19 20 16 1
20 20 18 1
21 20 15 1
22 20 8 1
23 20 7 1
24 21 4 2
25 21 16 1
26 22 12 2
27 22 8 1
28 1 23 1
29 5 24 1
30 9 25 1
31 13 26 1
32 21 27 1
33 22 28 1
34 20 29 1
