# Supplementary material for: Electrostatic potential-derived charge: a universal OER performance descriptor for MOFs
Source: Chem Sci. 2022 Oct 18;13(44):13160–71. doi: 10.1039/d2sc04898a (PMC9667949; doi:10.1039/d2sc04898a)
Supplement: SC-013-D2SC04898A-s128 [file SC-013-D2SC04898A-s128.mol2]

# Mol2 file generated by Materials Studio
@<TRIPOS>MOLECULE
structure
30 35 0 0 0 
SMALL
USER_CHARGES


@<TRIPOS>ATOM
1 C16 10.4058 18.4929 61.0747 C.2 0 **** 0
2 O10 10.6773 17.3167 61.4579 O.co2 0 **** 0
3 O11 10.8643 19.6071 61.4623 O.co2 0 **** 0
4 O13 13.2369 20.8527 61.48 O.co2 0 **** 0
5 C45 13.9859 15.8712 64.6656 C.2 0 **** 0
6 O27 12.8106 15.6967 64.2164 O.co2 0 **** 0
7 O28 14.8954 16.6658 64.2993 O.co2 0 **** 0
8 O30 15.1138 19.5545 64.3251 O.co2 0 **** 0
9 C1060 10.3949 18.4752 64.6133 C.2 0 **** 0
10 O622 10.6706 17.3021 64.2234 O.co2 0 **** 0
11 O623 10.8441 19.5951 64.2304 O.co2 0 **** 0
12 O625 13.2136 20.8487 64.2455 O.co2 0 **** 0
13 C1089 13.9812 15.9089 60.9852 C.2 0 **** 0
14 O639 12.8156 15.716 61.4496 O.co2 0 **** 0
15 O640 14.8817 16.7186 61.3426 O.co2 0 **** 0
16 O642 15.1151 19.5314 61.3632 O.co2 0 **** 0
17 V 11.9377 16.7517 62.8389 Ni 0 **** 0
18 O841 13.1108 18.2696 62.8846 O.3 0 **** 0
19 V 12.1933 19.9529 62.8561 Ni 0 **** 0
20 V 14.9053 18.1254 62.8648 Fe 0 **** 0
21 C1399 14.3572 20.4815 61.0155 C.2 0 **** 0
22 C1407 14.3453 20.4844 64.6941 C.2 0 **** 0
23 H 9.64727 18.5531 60.2706 H 0 **** 0
24 H 14.2508 15.205 65.5102 H 0 **** 0
25 H 9.63764 18.5278 65.4193 H 0 **** 0
26 H 14.2427 15.2509 60.1331 H 0 **** 0
27 H 14.7261 21.0983 60.1724 H 0 **** 0
28 H 14.7121 21.0948 65.5428 H 0 **** 0
29 O 16.7041 17.9831 62.8436 O.3 0 **** 0
30 H 17.0167 18.025 61.9177 H 0 **** 0
@<TRIPOS>BOND
1 2 1 1
2 3 1 2
3 6 5 1
4 7 5 2
5 10 9 1
6 11 9 2
7 14 13 1
8 15 13 2
9 17 14 1
10 17 2 1
11 17 6 1
12 17 10 1
13 18 17 1
14 19 18 1
15 19 3 1
16 19 4 1
17 19 12 1
18 19 11 1
19 20 16 1
20 20 18 1
21 20 15 1
22 20 8 1
23 20 7 1
24 21 4 2
25 21 16 1
26 22 12 2
27 22 8 1
28 1 23 1
29 5 24 1
30 9 25 1
31 13 26 1
32 21 27 1
33 22 28 1
34 20 29 1
35 29 30 1
