# Supplementary material for: Electrostatic potential-derived charge: a universal OER performance descriptor for MOFs
Source: Chem Sci. 2022 Oct 18;13(44):13160–71. doi: 10.1039/d2sc04898a (PMC9667949; doi:10.1039/d2sc04898a)
Supplement: SC-013-D2SC04898A-s129 [file SC-013-D2SC04898A-s129.mol2]

# Mol2 file generated by Materials Studio
@<TRIPOS>MOLECULE
structure
31 36 0 0 0 
SMALL
USER_CHARGES


@<TRIPOS>ATOM
1 C16 10.4 18.5896 61.0914 C.2 0 **** 0
2 O10 10.6459 17.3958 61.4477 O.co2 0 **** 0
3 O11 10.893 19.677 61.5034 O.co2 0 **** 0
4 O13 13.3866 20.7923 61.5403 O.co2 0 **** 0
5 C45 13.9856 15.9123 64.6098 C.2 0 **** 0
6 O27 12.8254 15.7109 64.1433 O.co2 0 **** 0
7 O28 14.8856 16.7348 64.2615 O.co2 0 **** 0
8 O30 15.2923 19.4372 64.1032 O.co2 0 **** 0
9 C1060 10.4272 18.4639 64.6495 C.2 0 **** 0
10 O622 10.6738 17.2976 64.2135 O.co2 0 **** 0
11 O623 10.9096 19.5776 64.2988 O.co2 0 **** 0
12 O625 13.3946 20.6988 64.3485 O.co2 0 **** 0
13 C1089 13.9786 15.8551 61.0293 C.2 0 **** 0
14 O639 12.7664 15.7626 61.3794 O.co2 0 **** 0
15 O640 14.9045 16.61 61.4559 O.co2 0 **** 0
16 O642 15.1381 19.3125 61.3193 O.co2 0 **** 0
17 V 11.9113 16.7796 62.7962 Ni 0 **** 0
18 O841 13.1411 18.234 62.8182 O.3 0 **** 0
19 V 12.2712 19.9115 62.9073 Ni 0 **** 0
20 V 14.8857 18.0337 62.7809 Fe 0 **** 0
21 C1399 14.4421 20.3342 61.0197 C.2 0 **** 0
22 C1407 14.5756 20.3738 64.611 C.2 0 **** 0
23 H 9.63794 18.6794 60.293 H 0 **** 0
24 H 14.2659 15.2628 65.4607 H 0 **** 0
25 H 9.6739 18.5021 65.46 H 0 **** 0
26 H 14.2909 15.1679 60.2211 H 0 **** 0
27 H 14.843 20.9084 60.1624 H 0 **** 0
28 H 15.0934 20.9629 65.3903 H 0 **** 0
29 O 16.7161 17.757 62.7073 O.3 0 **** 0
30 O 17.5805 18.788 63.0711 O.3 0 **** 0
31 H 16.9982 19.3453 63.6567 H 0 **** 0
@<TRIPOS>BOND
1 2 1 1
2 3 1 2
3 6 5 1
4 7 5 2
5 10 9 1
6 11 9 2
7 14 13 1
8 15 13 2
9 17 14 1
10 17 2 1
11 17 6 1
12 17 10 1
13 18 17 1
14 19 18 1
15 19 3 1
16 19 4 1
17 19 12 1
18 19 11 1
19 20 16 1
20 20 18 1
21 20 15 1
22 20 8 1
23 20 7 1
24 21 4 2
25 21 16 1
26 22 12 2
27 22 8 1
28 1 23 1
29 5 24 1
30 9 25 1
31 13 26 1
32 21 27 1
33 22 28 1
34 20 29 1
35 29 30 1
36 30 31 1
