# Supplementary material for: Electrostatic potential-derived charge: a universal OER performance descriptor for MOFs
Source: Chem Sci. 2022 Oct 18;13(44):13160–71. doi: 10.1039/d2sc04898a (PMC9667949; doi:10.1039/d2sc04898a)
Supplement: SC-013-D2SC04898A-s130 [file SC-013-D2SC04898A-s130.mol2]

# Mol2 file generated by Materials Studio
@<TRIPOS>MOLECULE
structure
28 33 0 0 0 
SMALL
USER_CHARGES


@<TRIPOS>ATOM
1 C16 10.3037 18.503 61.0364 C.2 0 **** 0.625
2 O10 10.5725 17.3281 61.4294 O.co2 0 **** -0.618
3 O11 10.7626 19.6182 61.4294 O.co2 0 **** -0.617
4 O13 13.2896 20.8066 61.4335 O.co2 0 **** -0.593
5 C45 14.0216 15.8887 64.6187 C.2 0 **** 0.628
6 O27 12.8295 15.7289 64.2775 O.co2 0 **** -0.589
7 O28 14.8961 16.7148 64.1553 O.co2 0 **** -0.622
8 O30 15.1281 19.3855 64.1842 O.co2 0 **** -0.623
9 C1060 10.298 18.5094 64.6579 C.2 0 **** 0.626
10 O622 10.5664 17.3342 64.266 O.co2 0 **** -0.617
11 O623 10.7614 19.6227 64.2653 O.co2 0 **** -0.618
12 O625 13.3034 20.7761 64.2714 O.co2 0 **** -0.59
13 C1089 13.9905 15.8824 61.0418 C.2 0 **** 0.632
14 O639 12.8223 15.6952 61.4468 O.co2 0 **** -0.592
15 O640 14.8614 16.743 61.4446 O.co2 0 **** -0.622
16 O642 15.1113 19.4113 61.4691 O.co2 0 **** -0.623
17 V 11.8354 16.7629 62.8527 Ni 0 **** 1.234
18 O841 12.9584 18.2778 62.835 O.3 0 **** -0.821
19 V 12.0972 19.9754 62.8483 Ni 0 **** 1.228
20 V 14.6955 18.0935 62.8167 Mn 0 **** 1.557
21 C1399 14.4101 20.4079 61.0466 C.2 0 **** 0.641
22 C1407 14.4275 20.3693 64.6382 C.2 0 **** 0.634
23 H 9.55654 18.5649 60.2194 H 0 **** 0.05
24 H 14.4114 15.2422 65.4268 H 0 **** 0.062
25 H 9.54813 18.5733 65.4721 H 0 **** 0.05
26 H 14.3572 15.2324 60.2259 H 0 **** 0.061
27 H 14.8954 20.9668 60.2243 H 0 **** 0.058
28 H 14.9191 20.907 65.471 H 0 **** 0.06
@<TRIPOS>BOND
1 2 1 1
2 3 1 2
3 6 5 1
4 7 5 2
5 10 9 1
6 11 9 2
7 14 13 1
8 15 13 2
9 17 14 1
10 17 2 1
11 17 6 1
12 17 10 1
13 18 17 1
14 19 18 1
15 19 3 1
16 19 4 1
17 19 12 1
18 19 11 1
19 20 16 1
20 20 18 1
21 20 15 1
22 20 8 1
23 20 7 1
24 21 4 2
25 21 16 1
26 22 12 2
27 22 8 1
28 1 23 1
29 5 24 1
30 9 25 1
31 13 26 1
32 21 27 1
33 22 28 1
