# Supplementary material for: Electrostatic potential-derived charge: a universal OER performance descriptor for MOFs
Source: Chem Sci. 2022 Oct 18;13(44):13160–71. doi: 10.1039/d2sc04898a (PMC9667949; doi:10.1039/d2sc04898a)
Supplement: SC-013-D2SC04898A-s131 [file SC-013-D2SC04898A-s131.mol2]

# Mol2 file generated by Materials Studio
@<TRIPOS>MOLECULE
structure
30 35 0 0 0 
SMALL
USER_CHARGES


@<TRIPOS>ATOM
1 C16 10.3434 18.478 61.0669 C.2 0 **** 0
2 O10 10.6367 17.3076 61.4522 O.co2 0 **** 0
3 O11 10.7903 19.5966 61.4551 O.co2 0 **** 0
4 O13 13.2184 20.769 61.3981 O.co2 0 **** 0
5 C45 14.0093 15.9157 64.6422 C.2 0 **** 0
6 O27 12.8213 15.7529 64.2547 O.co2 0 **** 0
7 O28 14.9176 16.7026 64.2229 O.co2 0 **** 0
8 O30 15.1018 19.4411 64.3194 O.co2 0 **** 0
9 C1060 10.3589 18.508 64.6253 C.2 0 **** 0
10 O622 10.6212 17.3322 64.234 O.co2 0 **** 0
11 O623 10.8198 19.6213 64.237 O.co2 0 **** 0
12 O625 13.2543 20.8122 64.2086 O.co2 0 **** 0
13 C1089 13.9992 15.9843 61.0021 C.2 0 **** 0
14 O639 12.8475 15.7593 61.4582 O.co2 0 **** 0
15 O640 14.8937 16.8095 61.3815 O.co2 0 **** 0
16 O642 15.1437 19.5147 61.4706 O.co2 0 **** 0
17 V 11.9027 16.7788 62.8525 Ni 0 **** 0
18 O841 13.0756 18.2716 62.8808 O.3 0 **** 0
19 V 12.1573 19.93 62.8304 Ni 0 **** 0
20 V 14.9168 18.1255 62.8632 Mn 0 **** 0
21 C1399 14.3674 20.4223 61.0231 C.2 0 **** 0
22 C1407 14.3464 20.399 64.6837 C.2 0 **** 0
23 H 9.58088 18.5265 60.265 H 0 **** 0
24 H 14.3341 15.2646 65.4757 H 0 **** 0
25 H 9.60933 18.5704 65.4374 H 0 **** 0
26 H 14.3003 15.3669 60.135 H 0 **** 0
27 H 14.7925 20.9942 60.1763 H 0 **** 0
28 H 14.7313 20.9627 65.5546 H 0 **** 0
29 O 16.7407 17.9842 62.8552 O.3 0 **** 0
30 H 17.0615 18.0556 61.9364 H 0 **** 0
@<TRIPOS>BOND
1 2 1 1
2 3 1 2
3 6 5 1
4 7 5 2
5 10 9 1
6 11 9 2
7 14 13 1
8 15 13 2
9 17 14 1
10 17 2 1
11 17 6 1
12 17 10 1
13 18 17 1
14 19 18 1
15 19 3 1
16 19 4 1
17 19 12 1
18 19 11 1
19 20 16 1
20 20 18 1
21 20 15 1
22 20 8 1
23 20 7 1
24 21 4 2
25 21 16 1
26 22 12 2
27 22 8 1
28 1 23 1
29 5 24 1
30 9 25 1
31 13 26 1
32 21 27 1
33 22 28 1
34 20 29 1
35 29 30 1
