# Supplementary material for: Electrostatic potential-derived charge: a universal OER performance descriptor for MOFs
Source: Chem Sci. 2022 Oct 18;13(44):13160–71. doi: 10.1039/d2sc04898a (PMC9667949; doi:10.1039/d2sc04898a)
Supplement: SC-013-D2SC04898A-s132 [file SC-013-D2SC04898A-s132.mol2]

# Mol2 file generated by Materials Studio
@<TRIPOS>MOLECULE
structure
31 36 0 0 0 
SMALL
USER_CHARGES


@<TRIPOS>ATOM
1 C16 10.3435 18.5223 61.1134 C.2 0 **** 0
2 O10 10.6187 17.3456 61.4984 O.co2 0 **** 0
3 O11 10.8291 19.6347 61.472 O.co2 0 **** 0
4 O13 13.2943 20.8494 61.4398 O.co2 0 **** 0
5 C45 14.1209 16.0071 64.589 C.2 0 **** 0
6 O27 12.9385 15.792 64.2178 O.co2 0 **** 0
7 O28 15.0016 16.8073 64.1275 O.co2 0 **** 0
8 O30 15.2905 19.4988 64.0309 O.co2 0 **** 0
9 C1060 10.4434 18.5039 64.6668 C.2 0 **** 0
10 O622 10.7148 17.3282 64.2782 O.co2 0 **** 0
11 O623 10.8975 19.6146 64.2663 O.co2 0 **** 0
12 O625 13.3849 20.7486 64.2705 O.co2 0 **** 0
13 C1089 13.9747 15.8802 60.9722 C.2 0 **** 0
14 O639 12.8134 15.7227 61.4276 O.co2 0 **** 0
15 O640 14.8963 16.6964 61.3149 O.co2 0 **** 0
16 O642 15.091 19.4314 61.2029 O.co2 0 **** 0
17 V 11.9394 16.7935 62.8425 Ni 0 **** 0
18 O841 13.1285 18.2771 62.7416 O.3 0 **** 0
19 V 12.2233 19.942 62.8402 Ni 0 **** 0
20 V 14.9341 18.1133 62.658 Mn 0 **** 0
21 C1399 14.347 20.4233 60.8979 C.2 0 **** 0
22 C1407 14.5463 20.4013 64.5701 C.2 0 **** 0
23 H 9.55202 18.5785 60.3404 H 0 **** 0
24 H 14.4757 15.4035 65.4446 H 0 **** 0
25 H 9.69776 18.5613 65.4838 H 0 **** 0
26 H 14.2672 15.2024 60.1491 H 0 **** 0
27 H 14.7112 20.9979 60.0252 H 0 **** 0
28 H 15.0307 20.9335 65.41 H 0 **** 0
29 O 16.7971 17.9216 62.5453 O.3 0 **** 0
30 O 17.5641 18.1734 63.6904 O.3 0 **** 0
31 H 16.9668 18.7625 64.223 H 0 **** 0
@<TRIPOS>BOND
1 2 1 1
2 3 1 2
3 6 5 1
4 7 5 2
5 10 9 1
6 11 9 2
7 14 13 1
8 15 13 2
9 17 14 1
10 17 2 1
11 17 6 1
12 17 10 1
13 18 17 1
14 19 18 1
15 19 3 1
16 19 4 1
17 19 12 1
18 19 11 1
19 20 16 1
20 20 18 1
21 20 15 1
22 20 8 1
23 20 7 1
24 21 4 2
25 21 16 1
26 22 12 2
27 22 8 1
28 1 23 1
29 5 24 1
30 9 25 1
31 13 26 1
32 21 27 1
33 22 28 1
34 20 29 1
35 29 30 1
36 30 31 1
