# Supplementary material for: Electrostatic potential-derived charge: a universal OER performance descriptor for MOFs
Source: Chem Sci. 2022 Oct 18;13(44):13160–71. doi: 10.1039/d2sc04898a (PMC9667949; doi:10.1039/d2sc04898a)
Supplement: SC-013-D2SC04898A-s133 [file SC-013-D2SC04898A-s133.mol2]

# Mol2 file generated by Materials Studio
@<TRIPOS>MOLECULE
structure
29 34 0 0 0 
SMALL
USER_CHARGES


@<TRIPOS>ATOM
1 C16 10.3632 18.4978 61.0873 C.2 0 **** 0
2 O10 10.6331 17.3208 61.4681 O.co2 0 **** 0
3 O11 10.8326 19.6055 61.4778 O.co2 0 **** 0
4 O13 13.2225 20.758 61.434 O.co2 0 **** 0
5 C45 13.9596 15.8826 64.6402 C.2 0 **** 0
6 O27 12.7808 15.7142 64.2 O.co2 0 **** 0
7 O28 14.8668 16.6874 64.2887 O.co2 0 **** 0
8 O30 15.1332 19.4535 64.2858 O.co2 0 **** 0
9 C1060 10.4012 18.4938 64.6307 C.2 0 **** 0
10 O622 10.6532 17.3186 64.2322 O.co2 0 **** 0
11 O623 10.8715 19.6027 64.2436 O.co2 0 **** 0
12 O625 13.2574 20.7866 64.2066 O.co2 0 **** 0
13 C1089 13.9451 15.9207 61.0067 C.2 0 **** 0
14 O639 12.7691 15.7432 61.4512 O.co2 0 **** 0
15 O640 14.8588 16.7115 61.3727 O.co2 0 **** 0
16 O642 15.1326 19.472 61.4167 O.co2 0 **** 0
17 V 11.9028 16.7657 62.84 Ni 0 **** 0
18 O841 13.1583 18.2362 62.8443 O.3 0 **** 0
19 V 12.1973 19.915 62.8419 Ni 0 **** 0
20 V 14.9375 18.0867 62.843 Mn 0 **** 0
21 C1399 14.3618 20.3899 61.0155 C.2 0 **** 0
22 C1407 14.3803 20.4007 64.6521 C.2 0 **** 0
23 H 9.60307 18.5648 60.2866 H 0 **** 0
24 H 14.2386 15.2053 65.4689 H 0 **** 0
25 H 9.65581 18.5591 65.4453 H 0 **** 0
26 H 14.2134 15.2661 60.1563 H 0 **** 0
27 H 14.7464 20.9724 60.1577 H 0 **** 0
28 H 14.7668 20.9927 65.5024 H 0 **** 0
29 O 16.5244 17.8884 62.8385 O.3 0 **** 0
@<TRIPOS>BOND
1 2 1 1
2 3 1 2
3 6 5 1
4 7 5 2
5 10 9 1
6 11 9 2
7 14 13 1
8 15 13 2
9 17 14 1
10 17 2 1
11 17 6 1
12 17 10 1
13 18 17 1
14 19 18 1
15 19 3 1
16 19 4 1
17 19 12 1
18 19 11 1
19 20 16 1
20 20 18 1
21 20 15 1
22 20 8 1
23 20 7 1
24 21 4 2
25 21 16 1
26 22 12 2
27 22 8 1
28 1 23 1
29 5 24 1
30 9 25 1
31 13 26 1
32 21 27 1
33 22 28 1
34 20 29 1
