# Supplementary material for: Electrostatic potential-derived charge: a universal OER performance descriptor for MOFs
Source: Chem Sci. 2022 Oct 18;13(44):13160–71. doi: 10.1039/d2sc04898a (PMC9667949; doi:10.1039/d2sc04898a)
Supplement: SC-013-D2SC04898A-s134 [file SC-013-D2SC04898A-s134.mol2]

# Mol2 file generated by Materials Studio
@<TRIPOS>MOLECULE
structure
28 33 0 0 0 
SMALL
USER_CHARGES


@<TRIPOS>ATOM
1 C16 10.3137 18.5004 61.0562 C.2 0 **** 0
2 O10 10.5757 17.3204 61.44 O.co2 0 **** 0
3 O11 10.7759 19.6152 61.4421 O.co2 0 **** 0
4 O13 13.2865 20.8224 61.4216 O.co2 0 **** 0
5 C45 14.0088 15.8495 64.6373 C.2 0 **** 0
6 O27 12.8175 15.6995 64.2758 O.co2 0 **** 0
7 O28 14.8863 16.6742 64.1813 O.co2 0 **** 0
8 O30 15.1375 19.4332 64.2093 O.co2 0 **** 0
9 C1060 10.3153 18.5051 64.6411 C.2 0 **** 0
10 O622 10.572 17.3253 64.2536 O.co2 0 **** 0
11 O623 10.783 19.6185 64.2578 O.co2 0 **** 0
12 O625 13.3039 20.8033 64.2707 O.co2 0 **** 0
13 C1089 13.9827 15.851 61.0203 C.2 0 **** 0
14 O639 12.8127 15.6757 61.4365 O.co2 0 **** 0
15 O640 14.8574 16.7038 61.4269 O.co2 0 **** 0
16 O642 15.1249 19.4591 61.4577 O.co2 0 **** 0
17 V 11.8173 16.7154 62.85 Ni 0 **** 0
18 O841 13.0076 18.2574 62.8369 O.3 0 **** 0
19 V 12.1198 19.9886 62.847 Ni 0 **** 0
20 V 14.673 18.1002 62.8219 V 0 **** 0
21 C1399 14.4171 20.4481 61.0307 C.2 0 **** 0
22 C1407 14.4342 20.4186 64.6523 C.2 0 **** 0
23 H 9.55883 18.5636 60.2468 H 0 **** 0
24 H 14.3706 15.1968 65.4517 H 0 **** 0
25 H 9.56064 18.5697 65.4505 H 0 **** 0
26 H 14.3247 15.1975 60.198 H 0 **** 0
27 H 14.8856 21.0261 60.2139 H 0 **** 0
28 H 14.9071 20.9827 65.4766 H 0 **** 0
@<TRIPOS>BOND
1 2 1 1
2 3 1 2
3 6 5 1
4 7 5 2
5 10 9 1
6 11 9 2
7 14 13 1
8 15 13 2
9 17 14 1
10 17 2 1
11 17 6 1
12 17 10 1
13 18 17 1
14 19 18 1
15 19 3 1
16 19 4 1
17 19 12 1
18 19 11 1
19 20 16 1
20 20 18 1
21 20 15 1
22 20 8 1
23 20 7 1
24 21 4 2
25 21 16 1
26 22 12 2
27 22 8 1
28 1 23 1
29 5 24 1
30 9 25 1
31 13 26 1
32 21 27 1
33 22 28 1
