# Supplementary material for: Electrostatic potential-derived charge: a universal OER performance descriptor for MOFs
Source: Chem Sci. 2022 Oct 18;13(44):13160–71. doi: 10.1039/d2sc04898a (PMC9667949; doi:10.1039/d2sc04898a)
Supplement: SC-013-D2SC04898A-s135 [file SC-013-D2SC04898A-s135.mol2]

# Mol2 file generated by Materials Studio
@<TRIPOS>MOLECULE
structure
29 34 0 0 0 
SMALL
USER_CHARGES


@<TRIPOS>ATOM
1 C16 10.3305 18.4999 61.0746 C.2 0 **** 0
2 O10 10.5978 17.3224 61.4589 O.co2 0 **** 0
3 O11 10.803 19.6084 61.4598 O.co2 0 **** 0
4 O13 13.2499 20.7735 61.4289 O.co2 0 **** 0
5 C45 13.9539 15.9095 64.686 C.2 0 **** 0
6 O27 12.7882 15.7302 64.244 O.co2 0 **** 0
7 O28 14.8777 16.6733 64.2543 O.co2 0 **** 0
8 O30 15.154 19.472 64.2473 O.co2 0 **** 0
9 C1060 10.3434 18.4902 64.6261 C.2 0 **** 0
10 O622 10.6095 17.3146 64.2354 O.co2 0 **** 0
11 O623 10.8122 19.6007 64.2421 O.co2 0 **** 0
12 O625 13.2599 20.7631 64.2649 O.co2 0 **** 0
13 C1089 13.9392 15.9189 60.9738 C.2 0 **** 0
14 O639 12.7762 15.7382 61.4223 O.co2 0 **** 0
15 O640 14.8666 16.6794 61.4035 O.co2 0 **** 0
16 O642 15.144 19.4826 61.4249 O.co2 0 **** 0
17 V 11.8983 16.7921 62.8401 Ni 0 **** 0
18 O841 13.0815 18.2459 62.838 O.3 0 **** 0
19 V 12.1863 19.8859 62.8474 Ni 0 **** 0
20 V 15.1172 18.067 62.8308 V 0 **** 0
21 C1399 14.3671 20.3974 60.99 C.2 0 **** 0
22 C1407 14.3804 20.3845 64.693 C.2 0 **** 0
23 H 9.5658 18.5639 60.2758 H 0 **** 0
24 H 14.2288 15.3066 65.572 H 0 **** 0
25 H 9.58377 18.5505 65.4301 H 0 **** 0
26 H 14.2074 15.3208 60.0824 H 0 **** 0
27 H 14.7509 20.942 60.1068 H 0 **** 0
28 H 14.7712 20.9236 65.5765 H 0 **** 0
29 O 16.7146 17.8816 62.824 O.3 0 **** 0
@<TRIPOS>BOND
1 2 1 1
2 3 1 2
3 6 5 1
4 7 5 2
5 10 9 1
6 11 9 2
7 14 13 1
8 15 13 2
9 17 14 1
10 17 2 1
11 17 6 1
12 17 10 1
13 18 17 1
14 19 18 1
15 19 3 1
16 19 4 1
17 19 12 1
18 19 11 1
19 20 16 1
20 20 18 1
21 20 15 1
22 20 8 1
23 20 7 1
24 21 4 2
25 21 16 1
26 22 12 2
27 22 8 1
28 1 23 1
29 5 24 1
30 9 25 1
31 13 26 1
32 21 27 1
33 22 28 1
34 20 29 1
