# Supplementary material for: Electrostatic potential-derived charge: a universal OER performance descriptor for MOFs
Source: Chem Sci. 2022 Oct 18;13(44):13160–71. doi: 10.1039/d2sc04898a (PMC9667949; doi:10.1039/d2sc04898a)
Supplement: SC-013-D2SC04898A-s136 [file SC-013-D2SC04898A-s136.mol2]

# Mol2 file generated by Materials Studio
@<TRIPOS>MOLECULE
structure
30 35 0 0 0 
SMALL
USER_CHARGES


@<TRIPOS>ATOM
1 C16 10.3507 18.5041 61.07 C.2 0 **** 0
2 O10 10.6353 17.3333 61.4531 O.co2 0 **** 0
3 O11 10.8141 19.6219 61.448 O.co2 0 **** 0
4 O13 13.2178 20.803 61.3756 O.co2 0 **** 0
5 C45 13.9908 15.7968 64.6597 C.2 0 **** 0
6 O27 12.8035 15.6886 64.2639 O.co2 0 **** 0
7 O28 14.9004 16.5909 64.2348 O.co2 0 **** 0
8 O30 15.0482 19.4045 64.3764 O.co2 0 **** 0
9 C1060 10.4094 18.5435 64.6292 C.2 0 **** 0
10 O622 10.6744 17.3653 64.255 O.co2 0 **** 0
11 O623 10.8719 19.6511 64.222 O.co2 0 **** 0
12 O625 13.2727 20.8435 64.1732 O.co2 0 **** 0
13 C1089 13.9391 15.8495 60.9913 C.2 0 **** 0
14 O639 12.7712 15.679 61.4371 O.co2 0 **** 0
15 O640 14.8487 16.6385 61.4058 O.co2 0 **** 0
16 O642 15.1203 19.5222 61.4393 O.co2 0 **** 0
17 V 11.9136 16.7639 62.8445 Ni 0 **** 0
18 O841 13.152 18.2748 62.8084 O.3 0 **** 0
19 V 12.1859 19.961 62.8032 Ni 0 **** 0
20 V 14.91 18.0197 62.8809 V 0 **** 0
21 C1399 14.3663 20.4388 60.9906 C.2 0 **** 0
22 C1407 14.3365 20.4044 64.699 C.2 0 **** 0
23 H 9.5788 18.5652 60.2781 H 0 **** 0
24 H 14.3062 15.1244 65.4773 H 0 **** 0
25 H 9.66199 18.623 65.4423 H 0 **** 0
26 H 14.2204 15.2233 60.1242 H 0 **** 0
27 H 14.7751 21.016 60.1385 H 0 **** 0
28 H 14.7078 20.9893 65.5618 H 0 **** 0
29 O 16.7171 18.0622 62.7602 O.3 0 **** 0
30 H 17.1936 18.6556 62.1546 H 0 **** 0
@<TRIPOS>BOND
1 2 1 1
2 3 1 2
3 6 5 1
4 7 5 2
5 10 9 1
6 11 9 2
7 14 13 1
8 15 13 2
9 17 14 1
10 17 2 1
11 17 6 1
12 17 10 1
13 18 17 1
14 19 18 1
15 19 3 1
16 19 4 1
17 19 12 1
18 19 11 1
19 20 16 1
20 20 18 1
21 20 15 1
22 20 8 1
23 20 7 1
24 21 4 2
25 21 16 1
26 22 12 2
27 22 8 1
28 1 23 1
29 5 24 1
30 9 25 1
31 13 26 1
32 21 27 1
33 22 28 1
34 20 29 1
35 29 30 1
