# Supplementary material for: Electrostatic potential-derived charge: a universal OER performance descriptor for MOFs
Source: Chem Sci. 2022 Oct 18;13(44):13160–71. doi: 10.1039/d2sc04898a (PMC9667949; doi:10.1039/d2sc04898a)
Supplement: SC-013-D2SC04898A-s137 [file SC-013-D2SC04898A-s137.mol2]

# Mol2 file generated by Materials Studio
@<TRIPOS>MOLECULE
structure
31 36 0 0 0 
SMALL
USER_CHARGES


@<TRIPOS>ATOM
1 C16 10.3801 18.5448 61.1196 C.2 0 **** 0
2 O10 10.6701 17.3646 61.4777 O.co2 0 **** 0
3 O11 10.8487 19.6529 61.5119 O.co2 0 **** 0
4 O13 13.2808 20.8518 61.4178 O.co2 0 **** 0
5 C45 14.0629 15.8709 64.584 C.2 0 **** 0
6 O27 12.8618 15.7136 64.2279 O.co2 0 **** 0
7 O28 14.952 16.6407 64.0977 O.co2 0 **** 0
8 O30 15.2652 19.4841 64.0747 O.co2 0 **** 0
9 C1060 10.4819 18.5244 64.6848 C.2 0 **** 0
10 O622 10.717 17.3506 64.2713 O.co2 0 **** 0
11 O623 10.9601 19.6329 64.3043 O.co2 0 **** 0
12 O625 13.4104 20.8073 64.2467 O.co2 0 **** 0
13 C1089 13.9426 15.8007 60.9194 C.2 0 **** 0
14 O639 12.7935 15.6786 61.4082 O.co2 0 **** 0
15 O640 14.8704 16.6194 61.2604 O.co2 0 **** 0
16 O642 15.0526 19.4232 61.1617 O.co2 0 **** 0
17 V 11.9457 16.7717 62.8479 Ni 0 **** 0
18 O841 13.1919 18.2717 62.8 O.3 0 **** 0
19 V 12.2558 19.9664 62.8598 Ni 0 **** 0
20 V 14.9383 18.0373 62.6149 V 0 **** 0
21 C1399 14.3249 20.4249 60.8556 C.2 0 **** 0
22 C1407 14.5581 20.4279 64.5794 C.2 0 **** 0
23 H 9.59782 18.6132 60.3382 H 0 **** 0
24 H 14.3945 15.2467 65.4345 H 0 **** 0
25 H 9.74482 18.5884 65.509 H 0 **** 0
26 H 14.2083 15.1229 60.0888 H 0 **** 0
27 H 14.6728 21.0036 59.9799 H 0 **** 0
28 H 15.0352 20.9747 65.4149 H 0 **** 0
29 O 16.78 17.9815 62.7174 O.3 0 **** 0
30 O 17.6407 18.477 63.6955 O.3 0 **** 0
31 H 16.9954 18.9998 64.2471 H 0 **** 0
@<TRIPOS>BOND
1 2 1 1
2 3 1 2
3 6 5 1
4 7 5 2
5 10 9 1
6 11 9 2
7 14 13 1
8 15 13 2
9 17 14 1
10 17 2 1
11 17 6 1
12 17 10 1
13 18 17 1
14 19 18 1
15 19 3 1
16 19 4 1
17 19 12 1
18 19 11 1
19 20 16 1
20 20 18 1
21 20 15 1
22 20 8 1
23 20 7 1
24 21 4 2
25 21 16 1
26 22 12 2
27 22 8 1
28 1 23 1
29 5 24 1
30 9 25 1
31 13 26 1
32 21 27 1
33 22 28 1
34 20 29 1
35 29 30 1
36 30 31 1
