# Supplementary material for: Electrostatic potential-derived charge: a universal OER performance descriptor for MOFs
Source: Chem Sci. 2022 Oct 18;13(44):13160–71. doi: 10.1039/d2sc04898a (PMC9667949; doi:10.1039/d2sc04898a)
Supplement: SC-013-D2SC04898A-s138 [file SC-013-D2SC04898A-s138.mol2]

# Mol2 file generated by Materials Studio
@<TRIPOS>MOLECULE
structure
29 34 0 0 0 
SMALL
USER_CHARGES


@<TRIPOS>ATOM
1 C16 10.3859 18.4998 61.0861 C.2 0 **** 0
2 O10 10.6448 17.321 61.4701 O.co2 0 **** 0
3 O11 10.8527 19.6104 61.4742 O.co2 0 **** 0
4 O13 13.2359 20.8028 61.4707 O.co2 0 **** 0
5 C45 13.9537 15.8592 64.6461 C.2 0 **** 0
6 O27 12.773 15.6969 64.1964 O.co2 0 **** 0
7 O28 14.871 16.6504 64.3092 O.co2 0 **** 0
8 O30 15.1309 19.4721 64.321 O.co2 0 **** 0
9 C1060 10.4068 18.4905 64.6179 C.2 0 **** 0
10 O622 10.6605 17.3133 64.2251 O.co2 0 **** 0
11 O623 10.8701 19.6031 64.2305 O.co2 0 **** 0
12 O625 13.2511 20.8047 64.207 O.co2 0 **** 0
13 C1089 13.944 15.8788 61.0104 C.2 0 **** 0
14 O639 12.7643 15.7141 61.4614 O.co2 0 **** 0
15 O640 14.8649 16.6634 61.3543 O.co2 0 **** 0
16 O642 15.1267 19.4844 61.363 O.co2 0 **** 0
17 V 11.9078 16.7533 62.8384 Ni 0 **** 0
18 O841 13.0773 18.2478 62.8401 O.3 0 **** 0
19 V 12.2031 19.9299 62.8449 Ni 0 **** 0
20 V 14.8897 18.0786 62.8374 Ni 0 **** 0
21 C1399 14.3675 20.4276 61.0216 C.2 0 **** 0
22 C1407 14.3791 20.423 64.6578 C.2 0 **** 0
23 H 9.62861 18.5668 60.2816 H 0 **** 0
24 H 14.2098 15.1729 65.4792 H 0 **** 0
25 H 9.65872 18.5546 65.431 H 0 **** 0
26 H 14.1948 15.2031 60.1676 H 0 **** 0
27 H 14.7412 21.0503 60.1836 H 0 **** 0
28 H 14.7578 21.046 65.4933 H 0 **** 0
29 O 16.6076 17.9202 62.8342 O.3 0 **** 0
@<TRIPOS>BOND
1 2 1 1
2 3 1 2
3 6 5 1
4 7 5 2
5 10 9 1
6 11 9 2
7 14 13 1
8 15 13 2
9 17 14 1
10 17 2 1
11 17 6 1
12 17 10 1
13 18 17 1
14 19 18 1
15 19 3 1
16 19 4 1
17 19 12 1
18 19 11 1
19 20 16 1
20 20 18 1
21 20 15 1
22 20 8 1
23 20 7 1
24 21 4 2
25 21 16 1
26 22 12 2
27 22 8 1
28 1 23 1
29 5 24 1
30 9 25 1
31 13 26 1
32 21 27 1
33 22 28 1
34 20 29 1
