# Supplementary material for: Electrostatic potential-derived charge: a universal OER performance descriptor for MOFs
Source: Chem Sci. 2022 Oct 18;13(44):13160–71. doi: 10.1039/d2sc04898a (PMC9667949; doi:10.1039/d2sc04898a)
Supplement: SC-013-D2SC04898A-s139 [file SC-013-D2SC04898A-s139.mol2]

# Mol2 file generated by Materials Studio
@<TRIPOS>MOLECULE
structure
30 35 0 0 0 
SMALL
USER_CHARGES


@<TRIPOS>ATOM
1 C16 10.3819 18.4515 61.0822 C.2 0 **** 0
2 O10 10.6594 17.2801 61.4834 O.co2 0 **** 0
3 O11 10.8331 19.5722 61.4532 O.co2 0 **** 0
4 O13 13.2356 20.7805 61.3947 O.co2 0 **** 0
5 C45 13.9932 15.8623 64.6118 C.2 0 **** 0
6 O27 12.772 15.7435 64.2623 O.co2 0 **** 0
7 O28 14.9087 16.6125 64.1931 O.co2 0 **** 0
8 O30 15.1327 19.4306 64.3194 O.co2 0 **** 0
9 C1060 10.3991 18.5213 64.6171 C.2 0 **** 0
10 O622 10.6441 17.3366 64.235 O.co2 0 **** 0
11 O623 10.8729 19.6246 64.2221 O.co2 0 **** 0
12 O625 13.291 20.8122 64.1595 O.co2 0 **** 0
13 C1089 13.917 15.9113 61.0031 C.2 0 **** 0
14 O639 12.7832 15.6774 61.5386 O.co2 0 **** 0
15 O640 14.8003 16.7663 61.2649 O.co2 0 **** 0
16 O642 15.1824 19.5535 61.4378 O.co2 0 **** 0
17 V 11.9069 16.7532 62.877 Ni 0 **** 0
18 O841 13.0715 18.2494 62.8504 O.3 0 **** 0
19 V 12.2098 19.919 62.8098 Ni 0 **** 0
20 V 14.8749 18.0921 62.8108 Ni 0 **** 0
21 C1399 14.4064 20.462 61.0265 C.2 0 **** 0
22 C1407 14.396 20.4034 64.6377 C.2 0 **** 0
23 H 9.62104 18.4907 60.2783 H 0 **** 0
24 H 14.2858 15.1699 65.4275 H 0 **** 0
25 H 9.64818 18.5928 65.4266 H 0 **** 0
26 H 14.1547 15.2302 60.1609 H 0 **** 0
27 H 14.8143 21.0873 60.207 H 0 **** 0
28 H 14.7755 21.0161 65.4807 H 0 **** 0
29 O 16.6885 17.8746 62.7812 O.3 0 **** 0
30 H 17.0341 18.6803 62.3457 H 0 **** 0
@<TRIPOS>BOND
1 2 1 1
2 3 1 2
3 6 5 1
4 7 5 2
5 10 9 1
6 11 9 2
7 14 13 1
8 15 13 2
9 17 14 1
10 17 2 1
11 17 6 1
12 17 10 1
13 18 17 1
14 19 18 1
15 19 3 1
16 19 4 1
17 19 12 1
18 19 11 1
19 20 16 1
20 20 18 1
21 20 15 1
22 20 8 1
23 20 7 1
24 21 4 2
25 21 16 1
26 22 12 2
27 22 8 1
28 1 23 1
29 5 24 1
30 9 25 1
31 13 26 1
32 21 27 1
33 22 28 1
34 20 29 1
35 29 30 1
