# Supplementary material for: Electrostatic potential-derived charge: a universal OER performance descriptor for MOFs
Source: Chem Sci. 2022 Oct 18;13(44):13160–71. doi: 10.1039/d2sc04898a (PMC9667949; doi:10.1039/d2sc04898a)
Supplement: SC-013-D2SC04898A-s140 [file SC-013-D2SC04898A-s140.mol2]

# Mol2 file generated by Materials Studio
@<TRIPOS>MOLECULE
structure
31 36 0 0 0 
SMALL
USER_CHARGES


@<TRIPOS>ATOM
1 C16 10.4292 18.5591 61.0987 C.2 0 **** 0
2 O10 10.6822 17.3657 61.459 O.co2 0 **** 0
3 O11 10.9114 19.6519 61.5017 O.co2 0 **** 0
4 O13 13.3561 20.8077 61.5039 O.co2 0 **** 0
5 C45 13.9992 15.8729 64.5898 C.2 0 **** 0
6 O27 12.8231 15.6946 64.1313 O.co2 0 **** 0
7 O28 14.9125 16.6712 64.2522 O.co2 0 **** 0
8 O30 15.3167 19.5322 64.1392 O.co2 0 **** 0
9 C1060 10.4632 18.4645 64.6426 C.2 0 **** 0
10 O622 10.6897 17.2937 64.1998 O.co2 0 **** 0
11 O623 10.9407 19.5792 64.295 O.co2 0 **** 0
12 O625 13.4165 20.7931 64.2994 O.co2 0 **** 0
13 C1089 13.9365 15.8312 60.9839 C.2 0 **** 0
14 O639 12.7387 15.7287 61.4061 O.co2 0 **** 0
15 O640 14.8721 16.5866 61.3483 O.co2 0 **** 0
16 O642 15.1286 19.362 61.2619 O.co2 0 **** 0
17 V 11.923 16.761 62.8004 Ni 0 **** 0
18 O841 13.108 18.241 62.9879 O.3 0 **** 0
19 V 12.2968 19.9208 62.8892 Ni 0 **** 0
20 V 14.8957 18.0417 62.7517 Ni 0 **** 0
21 C1399 14.4237 20.3722 60.9771 C.2 0 **** 0
22 C1407 14.5949 20.4794 64.6045 C.2 0 **** 0
23 H 9.66432 18.6317 60.3015 H 0 **** 0
24 H 14.2514 15.193 65.4287 H 0 **** 0
25 H 9.71942 18.4967 65.4625 H 0 **** 0
26 H 14.1788 15.1309 60.1602 H 0 **** 0
27 H 14.8045 20.9771 60.1299 H 0 **** 0
28 H 15.0792 21.1027 65.3815 H 0 **** 0
29 O 16.7973 17.7672 62.6657 O.3 0 **** 0
30 O 17.5759 18.7178 63.2741 O.3 0 **** 0
31 H 16.905 19.241 63.8232 H 0 **** 0
@<TRIPOS>BOND
1 2 1 1
2 3 1 2
3 6 5 1
4 7 5 2
5 10 9 1
6 11 9 2
7 14 13 1
8 15 13 2
9 17 14 1
10 17 2 1
11 17 6 1
12 17 10 1
13 18 17 1
14 19 18 1
15 19 3 1
16 19 4 1
17 19 12 1
18 19 11 1
19 20 16 1
20 20 18 1
21 20 15 1
22 20 8 1
23 20 7 1
24 21 4 2
25 21 16 1
26 22 12 2
27 22 8 1
28 1 23 1
29 5 24 1
30 9 25 1
31 13 26 1
32 21 27 1
33 22 28 1
34 20 29 1
35 29 30 1
36 30 31 1
