# Supplementary material for: Electrostatic potential-derived charge: a universal OER performance descriptor for MOFs
Source: Chem Sci. 2022 Oct 18;13(44):13160–71. doi: 10.1039/d2sc04898a (PMC9667949; doi:10.1039/d2sc04898a)
Supplement: SC-013-D2SC04898A-s141 [file SC-013-D2SC04898A-s141.mol2]

# Mol2 file generated by Materials Studio
@<TRIPOS>MOLECULE
structure
28 33 0 0 0 
SMALL
USER_CHARGES


@<TRIPOS>ATOM
1 C16 10.2543 18.5114 61.0315 C.2 0 **** 0.689
2 O10 10.5352 17.3399 61.4389 O.co2 0 **** -0.706
3 O11 10.7385 19.6126 61.4419 O.co2 0 **** -0.702
4 O13 13.3002 20.7903 61.443 O.co2 0 **** -0.714
5 C45 14.0514 15.817 64.6534 C.2 0 **** 0.66
6 O27 12.8405 15.6977 64.236 O.co2 0 **** -0.71
7 O28 14.9214 16.6317 64.2603 O.co2 0 **** -0.64
8 O30 15.187 19.4826 64.2703 O.co2 0 **** -0.642
9 C1060 10.2685 18.5069 64.6715 C.2 0 **** 0.688
10 O622 10.5473 17.3361 64.2608 O.co2 0 **** -0.705
11 O623 10.7495 19.6088 64.2593 O.co2 0 **** -0.703
12 O625 13.3118 20.7826 64.2438 O.co2 0 **** -0.714
13 C1089 14.0307 15.8298 61.0006 C.2 0 **** 0.654
14 O639 12.828 15.7019 61.4387 O.co2 0 **** -0.709
15 O640 14.9041 16.6453 61.3841 O.co2 0 **** -0.637
16 O642 15.1778 19.4942 61.3988 O.co2 0 **** -0.641
17 V 11.8616 16.7222 62.8433 V 0 **** 1.83
18 O841 12.7923 18.2756 62.8403 O.3 0 **** -1.045
19 V 12.1592 19.9694 62.8457 V 0 **** 1.829
20 V 14.7953 18.0852 62.8301 Co 0 **** 1.309
21 C1399 14.4678 20.4561 61.0177 C.2 0 **** 0.664
22 C1407 14.4807 20.4433 64.6613 C.2 0 **** 0.665
23 H 9.50052 18.5782 60.2274 H 0 **** 0.051
24 H 14.3382 15.1115 65.4546 H 0 **** 0.044
25 H 9.52 18.5726 65.4805 H 0 **** 0.052
26 H 14.306 15.1315 60.1891 H 0 **** 0.046
27 H 14.8722 21.1032 60.2178 H 0 **** 0.043
28 H 14.8902 21.084 65.4637 H 0 **** 0.044
@<TRIPOS>BOND
1 2 1 1
2 3 1 2
3 6 5 1
4 7 5 2
5 10 9 1
6 11 9 2
7 14 13 1
8 15 13 2
9 17 14 1
10 17 2 1
11 17 6 1
12 17 10 1
13 18 17 1
14 19 18 1
15 19 3 1
16 19 4 1
17 19 12 1
18 19 11 1
19 20 16 1
20 20 18 1
21 20 15 1
22 20 8 1
23 20 7 1
24 21 4 2
25 21 16 1
26 22 12 2
27 22 8 1
28 1 23 1
29 5 24 1
30 9 25 1
31 13 26 1
32 21 27 1
33 22 28 1
