# Supplementary material for: Electrostatic potential-derived charge: a universal OER performance descriptor for MOFs
Source: Chem Sci. 2022 Oct 18;13(44):13160–71. doi: 10.1039/d2sc04898a (PMC9667949; doi:10.1039/d2sc04898a)
Supplement: SC-013-D2SC04898A-s142 [file SC-013-D2SC04898A-s142.mol2]

# Mol2 file generated by Materials Studio
@<TRIPOS>MOLECULE
structure
30 35 0 0 0 
SMALL
USER_CHARGES


@<TRIPOS>ATOM
1 C16 10.3183 18.4709 61.0255 C.2 0 **** 0
2 O10 10.6117 17.3159 61.4654 O.co2 0 **** 0
3 O11 10.8046 19.5798 61.4104 O.co2 0 **** 0
4 O13 13.3318 20.7332 61.3946 O.co2 0 **** 0
5 C45 14.1049 15.8422 64.6822 C.2 0 **** 0
6 O27 12.8723 15.787 64.3447 O.co2 0 **** 0
7 O28 15.0081 16.5854 64.2191 O.co2 0 **** 0
8 O30 14.9975 19.4145 64.5706 O.co2 0 **** 0
9 C1060 10.2968 18.553 64.6552 C.2 0 **** 0
10 O622 10.596 17.3744 64.2838 O.co2 0 **** 0
11 O623 10.7921 19.6364 64.2175 O.co2 0 **** 0
12 O625 13.2741 20.8574 64.1858 O.co2 0 **** 0
13 C1089 13.956 15.8309 60.969 C.2 0 **** 0
14 O639 12.816 15.6478 61.5534 O.co2 0 **** 0
15 O640 14.817 16.6915 61.2332 O.co2 0 **** 0
16 O642 15.2704 19.5248 61.5128 O.co2 0 **** 0
17 V 11.9371 16.7724 62.8971 V 0 **** 0
18 O841 12.9906 18.2712 62.8452 O.3 0 **** 0
19 V 12.2248 19.9368 62.8096 V 0 **** 0
20 V 14.9588 18.0808 62.8758 Co 0 **** 0
21 C1399 14.5303 20.419 61.0458 C.2 0 **** 0
22 C1407 14.3263 20.4355 64.8115 C.2 0 **** 0
23 H 9.56001 18.5146 60.2246 H 0 **** 0
24 H 14.4065 15.1451 65.4846 H 0 **** 0
25 H 9.5272 18.6401 65.4409 H 0 **** 0
26 H 14.1597 15.1246 60.142 H 0 **** 0
27 H 14.9493 21.0286 60.2249 H 0 **** 0
28 H 14.6383 21.0805 65.6544 H 0 **** 0
29 O 16.7441 17.9651 62.894 O.3 0 **** 0
30 H 16.9563 17.2296 63.5044 H 0 **** 0
@<TRIPOS>BOND
1 2 1 1
2 3 1 2
3 6 5 1
4 7 5 2
5 10 9 1
6 11 9 2
7 14 13 1
8 15 13 2
9 17 14 1
10 17 2 1
11 17 6 1
12 17 10 1
13 18 17 1
14 19 18 1
15 19 3 1
16 19 4 1
17 19 12 1
18 19 11 1
19 20 16 1
20 20 18 1
21 20 15 1
22 20 8 1
23 20 7 1
24 21 4 2
25 21 16 1
26 22 12 2
27 22 8 1
28 1 23 1
29 5 24 1
30 9 25 1
31 13 26 1
32 21 27 1
33 22 28 1
34 20 29 1
35 29 30 1
