# Supplementary material for: Electrostatic potential-derived charge: a universal OER performance descriptor for MOFs
Source: Chem Sci. 2022 Oct 18;13(44):13160–71. doi: 10.1039/d2sc04898a (PMC9667949; doi:10.1039/d2sc04898a)
Supplement: SC-013-D2SC04898A-s143 [file SC-013-D2SC04898A-s143.mol2]

# Mol2 file generated by Materials Studio
@<TRIPOS>MOLECULE
structure
31 36 0 0 0 
SMALL
USER_CHARGES


@<TRIPOS>ATOM
1 C16 10.3537 18.4491 61.0211 C.2 0 **** 0
2 O10 10.6294 17.2915 61.4665 O.co2 0 **** 0
3 O11 10.8575 19.5522 61.3996 O.co2 0 **** 0
4 O13 13.3676 20.7308 61.2998 O.co2 0 **** 0
5 C45 14.0156 15.7004 64.6911 C.2 0 **** 0
6 O27 12.768 15.7007 64.3515 O.co2 0 **** 0
7 O28 14.9343 16.4045 64.2285 O.co2 0 **** 0
8 O30 15.1823 19.3206 64.4149 O.co2 0 **** 0
9 C1060 10.3722 18.626 64.6579 C.2 0 **** 0
10 O622 10.6091 17.4369 64.2804 O.co2 0 **** 0
11 O623 10.9097 19.6888 64.2135 O.co2 0 **** 0
12 O625 13.4617 20.7911 64.1062 O.co2 0 **** 0
13 C1089 13.9777 15.8534 60.9703 C.2 0 **** 0
14 O639 12.8541 15.6433 61.5656 O.co2 0 **** 0
15 O640 14.8432 16.7152 61.2384 O.co2 0 **** 0
16 O642 15.3298 19.6043 61.4758 O.co2 0 **** 0
17 V 11.9372 16.7433 62.9155 V 0 **** 0
18 O841 13.0145 18.222 62.8448 O.3 0 **** 0
19 V 12.3069 19.9093 62.769 V 0 **** 0
20 V 14.9712 18.0028 62.8643 Co 0 **** 0
21 C1399 14.5863 20.4958 60.9904 C.2 0 **** 0
22 C1407 14.5209 20.3477 64.6889 C.2 0 **** 0
23 H 9.59469 18.5001 60.2215 H 0 **** 0
24 H 14.2694 14.9834 65.4938 H 0 **** 0
25 H 9.62268 18.7499 65.4577 H 0 **** 0
26 H 14.1808 15.1765 60.1202 H 0 **** 0
27 H 15.011 21.1529 60.2096 H 0 **** 0
28 H 14.8772 20.965 65.5332 H 0 **** 0
29 O 16.7454 17.7146 62.8619 O.3 0 **** 0
30 O 17.5738 18.8349 62.6584 O.3 0 **** 0
31 H 17.0302 19.3743 62.0235 H 0 **** 0
@<TRIPOS>BOND
1 2 1 1
2 3 1 2
3 6 5 1
4 7 5 2
5 10 9 1
6 11 9 2
7 14 13 1
8 15 13 2
9 17 14 1
10 17 2 1
11 17 6 1
12 17 10 1
13 18 17 1
14 19 18 1
15 19 3 1
16 19 4 1
17 19 12 1
18 19 11 1
19 20 16 1
20 20 18 1
21 20 15 1
22 20 8 1
23 20 7 1
24 21 4 2
25 21 16 1
26 22 12 2
27 22 8 1
28 1 23 1
29 5 24 1
30 9 25 1
31 13 26 1
32 21 27 1
33 22 28 1
34 20 29 1
35 29 30 1
36 30 31 1
