# Supplementary material for: Electrostatic potential-derived charge: a universal OER performance descriptor for MOFs
Source: Chem Sci. 2022 Oct 18;13(44):13160–71. doi: 10.1039/d2sc04898a (PMC9667949; doi:10.1039/d2sc04898a)
Supplement: SC-013-D2SC04898A-s144 [file SC-013-D2SC04898A-s144.mol2]

# Mol2 file generated by Materials Studio
@<TRIPOS>MOLECULE
structure
29 34 0 0 0 
SMALL
USER_CHARGES


@<TRIPOS>ATOM
1 C16 10.2797 18.4593 61.0453 C.2 0 **** 0
2 O10 10.6066 17.2958 61.4384 O.co2 0 **** 0
3 O11 10.7527 19.5621 61.4599 O.co2 0 **** 0
4 O13 13.2302 20.7746 61.3609 O.co2 0 **** 0
5 C45 13.9981 15.783 64.6992 C.2 0 **** 0
6 O27 12.7695 15.723 64.3065 O.co2 0 **** 0
7 O28 14.9062 16.5259 64.2776 O.co2 0 **** 0
8 O30 15.1199 19.3837 64.4426 O.co2 0 **** 0
9 C1060 10.3238 18.5553 64.673 C.2 0 **** 0
10 O622 10.5787 17.3851 64.2497 O.co2 0 **** 0
11 O623 10.8424 19.641 64.2656 O.co2 0 **** 0
12 O625 13.3539 20.8052 64.1489 O.co2 0 **** 0
13 C1089 13.9975 15.9036 60.9395 C.2 0 **** 0
14 O639 12.8689 15.6907 61.524 O.co2 0 **** 0
15 O640 14.8657 16.7583 61.2172 O.co2 0 **** 0
16 O642 15.1893 19.6017 61.3865 O.co2 0 **** 0
17 V 11.9291 16.7645 62.8743 V 0 **** 0
18 O841 12.9878 18.2592 62.8355 O.3 0 **** 0
19 V 12.2213 19.9223 62.8092 V 0 **** 0
20 V 15.0114 18.0673 62.8316 Co 0 **** 0
21 C1399 14.4258 20.4909 60.9617 C.2 0 **** 0
22 C1407 14.4271 20.3842 64.7261 C.2 0 **** 0
23 H 9.50492 18.5141 60.2615 H 0 **** 0
24 H 14.2515 15.0803 65.5147 H 0 **** 0
25 H 9.57352 18.6353 65.478 H 0 **** 0
26 H 14.2051 15.2349 60.0838 H 0 **** 0
27 H 14.7932 21.1302 60.1377 H 0 **** 0
28 H 14.7608 21.003 65.579 H 0 **** 0
29 O 16.6529 17.9095 62.8284 O.3 0 **** 0
@<TRIPOS>BOND
1 2 1 1
2 3 1 2
3 6 5 1
4 7 5 2
5 10 9 1
6 11 9 2
7 14 13 1
8 15 13 2
9 17 14 1
10 17 2 1
11 17 6 1
12 17 10 1
13 18 17 1
14 19 18 1
15 19 3 1
16 19 4 1
17 19 12 1
18 19 11 1
19 20 16 1
20 20 18 1
21 20 15 1
22 20 8 1
23 20 7 1
24 21 4 2
25 21 16 1
26 22 12 2
27 22 8 1
28 1 23 1
29 5 24 1
30 9 25 1
31 13 26 1
32 21 27 1
33 22 28 1
34 20 29 1
