# Supplementary material for: Electrostatic potential-derived charge: a universal OER performance descriptor for MOFs
Source: Chem Sci. 2022 Oct 18;13(44):13160–71. doi: 10.1039/d2sc04898a (PMC9667949; doi:10.1039/d2sc04898a)
Supplement: SC-013-D2SC04898A-s145 [file SC-013-D2SC04898A-s145.mol2]

# Mol2 file generated by Materials Studio
@<TRIPOS>MOLECULE
structure
28 33 0 0 0 
SMALL
USER_CHARGES


@<TRIPOS>ATOM
1 C16 10.2037 18.4927 61.0286 C.2 0 **** 0
2 O10 10.5141 17.3225 61.4165 O.co2 0 **** 0
3 O11 10.6804 19.5972 61.4375 O.co2 0 **** 0
4 O13 13.3028 20.7631 61.3609 O.co2 0 **** 0
5 C45 14.0559 15.8134 64.6485 C.2 0 **** 0
6 O27 12.8428 15.7088 64.2912 O.co2 0 **** 0
7 O28 14.9298 16.6262 64.2124 O.co2 0 **** 0
8 O30 15.1527 19.4039 64.3165 O.co2 0 **** 0
9 C1060 10.2432 18.5354 64.6837 C.2 0 **** 0
10 O622 10.5066 17.3622 64.2706 O.co2 0 **** 0
11 O623 10.7466 19.631 64.2828 O.co2 0 **** 0
12 O625 13.3589 20.8097 64.2114 O.co2 0 **** 0
13 C1089 14.046 15.8719 60.9943 C.2 0 **** 0
14 O639 12.8729 15.6981 61.4448 O.co2 0 **** 0
15 O640 14.9066 16.73 61.3677 O.co2 0 **** 0
16 O642 15.1981 19.4972 61.4694 O.co2 0 **** 0
17 V 11.8269 16.7341 62.8555 V 0 **** 0
18 O841 12.8355 18.273 62.837 O.3 0 **** 0
19 V 12.1264 19.9695 62.823 V 0 **** 0
20 V 14.8063 18.0875 62.8423 Cr.th 0 **** 0
21 C1399 14.4769 20.4372 61.0085 C.2 0 **** 0
22 C1407 14.4738 20.4175 64.673 C.2 0 **** 0
23 H 9.43075 18.554 60.2415 H 0 **** 0
24 H 14.398 15.1154 65.4333 H 0 **** 0
25 H 9.48869 18.6087 65.4873 H 0 **** 0
26 H 14.3632 15.1987 60.1782 H 0 **** 0
27 H 14.9331 21.0379 60.2017 H 0 **** 0
28 H 14.9101 21.0246 65.4862 H 0 **** 0
@<TRIPOS>BOND
1 2 1 1
2 3 1 2
3 6 5 1
4 7 5 2
5 10 9 1
6 11 9 2
7 14 13 1
8 15 13 2
9 17 14 1
10 17 2 1
11 17 6 1
12 17 10 1
13 18 17 1
14 19 18 1
15 19 3 1
16 19 4 1
17 19 12 1
18 19 11 1
19 20 16 1
20 20 18 1
21 20 15 1
22 20 8 1
23 20 7 1
24 21 4 2
25 21 16 1
26 22 12 2
27 22 8 1
28 1 23 1
29 5 24 1
30 9 25 1
31 13 26 1
32 21 27 1
33 22 28 1
