# Supplementary material for: Electrostatic potential-derived charge: a universal OER performance descriptor for MOFs
Source: Chem Sci. 2022 Oct 18;13(44):13160–71. doi: 10.1039/d2sc04898a (PMC9667949; doi:10.1039/d2sc04898a)
Supplement: SC-013-D2SC04898A-s146 [file SC-013-D2SC04898A-s146.mol2]

# Mol2 file generated by Materials Studio
@<TRIPOS>MOLECULE
structure
29 34 0 0 0 
SMALL
USER_CHARGES


@<TRIPOS>ATOM
1 C16 10.2287 18.4906 61.0215 C.2 0 **** 0
2 O10 10.541 17.3249 61.4206 O.co2 0 **** 0
3 O11 10.7141 19.5901 61.4328 O.co2 0 **** 0
4 O13 13.2671 20.7372 61.3795 O.co2 0 **** 0
5 C45 14.0191 15.8513 64.6651 C.2 0 **** 0
6 O27 12.8127 15.7442 64.2762 O.co2 0 **** 0
7 O28 14.919 16.6309 64.2423 O.co2 0 **** 0
8 O30 15.1465 19.4057 64.3284 O.co2 0 **** 0
9 C1060 10.2672 18.5323 64.6889 C.2 0 **** 0
10 O622 10.5376 17.3625 64.2717 O.co2 0 **** 0
11 O623 10.7728 19.6225 64.277 O.co2 0 **** 0
12 O625 13.3214 20.7767 64.1992 O.co2 0 **** 0
13 C1089 14.007 15.9064 60.9846 C.2 0 **** 0
14 O639 12.8414 15.7285 61.4605 O.co2 0 **** 0
15 O640 14.8941 16.7294 61.3515 O.co2 0 **** 0
16 O642 15.1868 19.497 61.436 O.co2 0 **** 0
17 V 11.8652 16.7907 62.855 V 0 **** 0
18 O841 12.9661 18.2589 62.8356 O.3 0 **** 0
19 V 12.1546 19.9047 62.8222 V 0 **** 0
20 V 15.1185 18.0589 62.8392 Cr.th 0 **** 0
21 C1399 14.4355 20.4127 60.9954 C.2 0 **** 0
22 C1407 14.4295 20.3847 64.6839 C.2 0 **** 0
23 H 9.45707 18.5515 60.2349 H 0 **** 0
24 H 14.326 15.1719 65.4804 H 0 **** 0
25 H 9.51653 18.6066 65.4943 H 0 **** 0
26 H 14.2864 15.2585 60.1349 H 0 **** 0
27 H 14.8554 21.0094 60.1659 H 0 **** 0
28 H 14.8229 20.9749 65.5306 H 0 **** 0
29 O 16.7172 17.9006 62.8389 O.3 0 **** 0
@<TRIPOS>BOND
1 2 1 1
2 3 1 2
3 6 5 1
4 7 5 2
5 10 9 1
6 11 9 2
7 14 13 1
8 15 13 2
9 17 14 1
10 17 2 1
11 17 6 1
12 17 10 1
13 18 17 1
14 19 18 1
15 19 3 1
16 19 4 1
17 19 12 1
18 19 11 1
19 20 16 1
20 20 18 1
21 20 15 1
22 20 8 1
23 20 7 1
24 21 4 2
25 21 16 1
26 22 12 2
27 22 8 1
28 1 23 1
29 5 24 1
30 9 25 1
31 13 26 1
32 21 27 1
33 22 28 1
34 20 29 1
