# Supplementary material for: Electrostatic potential-derived charge: a universal OER performance descriptor for MOFs
Source: Chem Sci. 2022 Oct 18;13(44):13160–71. doi: 10.1039/d2sc04898a (PMC9667949; doi:10.1039/d2sc04898a)
Supplement: SC-013-D2SC04898A-s147 [file SC-013-D2SC04898A-s147.mol2]

# Mol2 file generated by Materials Studio
@<TRIPOS>MOLECULE
structure
30 35 0 0 0 
SMALL
USER_CHARGES


@<TRIPOS>ATOM
1 C16 10.2505 18.4953 61.021 C.2 0 **** 0
2 O10 10.5622 17.3286 61.4172 O.co2 0 **** 0
3 O11 10.7325 19.595 61.4354 O.co2 0 **** 0
4 O13 13.2821 20.7608 61.4045 O.co2 0 **** 0
5 C45 14.0209 15.8932 64.7267 C.2 0 **** 0
6 O27 12.8397 15.7427 64.2736 O.co2 0 **** 0
7 O28 14.9186 16.6843 64.3241 O.co2 0 **** 0
8 O30 15.1457 19.4405 64.3681 O.co2 0 **** 0
9 C1060 10.2728 18.5115 64.6777 C.2 0 **** 0
10 O622 10.5572 17.3447 64.2613 O.co2 0 **** 0
11 O623 10.7696 19.6084 64.2731 O.co2 0 **** 0
12 O625 13.3058 20.7861 64.2323 O.co2 0 **** 0
13 C1089 14.0482 15.8959 60.9906 C.2 0 **** 0
14 O639 12.8665 15.7303 61.446 O.co2 0 **** 0
15 O640 14.9288 16.7106 61.3758 O.co2 0 **** 0
16 O642 15.1924 19.5072 61.4277 O.co2 0 **** 0
17 V 11.8879 16.7747 62.8421 V 0 **** 0
18 O841 12.9679 18.267 62.8394 O.3 0 **** 0
19 V 12.163 19.9219 62.8315 V 0 **** 0
20 V 15.01 18.0875 62.8593 Cr.th 0 **** 0
21 C1399 14.4493 20.432 61.0036 C.2 0 **** 0
22 C1407 14.4174 20.4071 64.7268 C.2 0 **** 0
23 H 9.48426 18.5571 60.2291 H 0 **** 0
24 H 14.2915 15.2465 65.5806 H 0 **** 0
25 H 9.51605 18.5759 65.4789 H 0 **** 0
26 H 14.3306 15.2373 60.1503 H 0 **** 0
27 H 14.8579 21.0399 60.177 H 0 **** 0
28 H 14.7889 21.002 65.5805 H 0 **** 0
29 O 16.842 17.9243 62.8774 O.3 0 **** 0
30 H 17.1645 17.836 63.7934 H 0 **** 0
@<TRIPOS>BOND
1 2 1 1
2 3 1 2
3 6 5 1
4 7 5 2
5 10 9 1
6 11 9 2
7 14 13 1
8 15 13 2
9 17 14 1
10 17 2 1
11 17 6 1
12 17 10 1
13 18 17 1
14 19 18 1
15 19 3 1
16 19 4 1
17 19 12 1
18 19 11 1
19 20 16 1
20 20 18 1
21 20 15 1
22 20 8 1
23 20 7 1
24 21 4 2
25 21 16 1
26 22 12 2
27 22 8 1
28 1 23 1
29 5 24 1
30 9 25 1
31 13 26 1
32 21 27 1
33 22 28 1
34 20 29 1
35 29 30 1
