# Supplementary material for: Electrostatic potential-derived charge: a universal OER performance descriptor for MOFs
Source: Chem Sci. 2022 Oct 18;13(44):13160–71. doi: 10.1039/d2sc04898a (PMC9667949; doi:10.1039/d2sc04898a)
Supplement: SC-013-D2SC04898A-s148 [file SC-013-D2SC04898A-s148.mol2]

# Mol2 file generated by Materials Studio
@<TRIPOS>MOLECULE
structure
31 36 0 0 0 
SMALL
USER_CHARGES


@<TRIPOS>ATOM
1 C16 10.2517 18.5142 61.0217 C.2 0 **** 0
2 O10 10.5494 17.3444 61.42 O.co2 0 **** 0
3 O11 10.7538 19.6076 61.4289 O.co2 0 **** 0
4 O13 13.3231 20.731 61.3769 O.co2 0 **** 0
5 C45 14.0165 15.809 64.6591 C.2 0 **** 0
6 O27 12.8027 15.7277 64.2757 O.co2 0 **** 0
7 O28 14.9225 16.576 64.2331 O.co2 0 **** 0
8 O30 15.1879 19.3897 64.3147 O.co2 0 **** 0
9 C1060 10.2827 18.5527 64.6776 C.2 0 **** 0
10 O622 10.5462 17.3795 64.2659 O.co2 0 **** 0
11 O623 10.7993 19.638 64.2661 O.co2 0 **** 0
12 O625 13.3713 20.7686 64.204 O.co2 0 **** 0
13 C1089 14.0033 15.8635 60.9725 C.2 0 **** 0
14 O639 12.831 15.715 61.4509 O.co2 0 **** 0
15 O640 14.9027 16.6721 61.3333 O.co2 0 **** 0
16 O642 15.2107 19.4453 61.3927 O.co2 0 **** 0
17 V 11.868 16.7821 62.8513 V 0 **** 0
18 O841 12.9861 18.2471 62.8343 O.3 0 **** 0
19 V 12.1952 19.9159 62.823 V 0 **** 0
20 V 15.0168 18.0405 62.8324 Cr.th 0 **** 0
21 C1399 14.4778 20.3819 60.9688 C.2 0 **** 0
22 C1407 14.4905 20.3777 64.6736 C.2 0 **** 0
23 H 9.4778 18.5845 60.2375 H 0 **** 0
24 H 14.3102 15.117 65.469 H 0 **** 0
25 H 9.5276 18.6352 65.4784 H 0 **** 0
26 H 14.2634 15.1967 60.1303 H 0 **** 0
27 H 14.892 20.9757 60.1343 H 0 **** 0
28 H 14.9005 20.9798 65.504 H 0 **** 0
29 O 16.8604 17.756 62.8132 O.3 0 **** 0
30 O 17.6255 18.9844 62.8666 O.3 0 **** 0
31 H 18.0828 18.9274 62.0041 H 0 **** 0
@<TRIPOS>BOND
1 2 1 1
2 3 1 2
3 6 5 1
4 7 5 2
5 10 9 1
6 11 9 2
7 14 13 1
8 15 13 2
9 17 14 1
10 17 2 1
11 17 6 1
12 17 10 1
13 18 17 1
14 19 18 1
15 19 3 1
16 19 4 1
17 19 12 1
18 19 11 1
19 20 16 1
20 20 18 1
21 20 15 1
22 20 8 1
23 20 7 1
24 21 4 2
25 21 16 1
26 22 12 2
27 22 8 1
28 1 23 1
29 5 24 1
30 9 25 1
31 13 26 1
32 21 27 1
33 22 28 1
34 20 29 1
35 29 30 1
36 30 31 1
