# Supplementary material for: Electrostatic potential-derived charge: a universal OER performance descriptor for MOFs
Source: Chem Sci. 2022 Oct 18;13(44):13160–71. doi: 10.1039/d2sc04898a (PMC9667949; doi:10.1039/d2sc04898a)
Supplement: SC-013-D2SC04898A-s149 [file SC-013-D2SC04898A-s149.mol2]

# Mol2 file generated by Materials Studio
@<TRIPOS>MOLECULE
structure
28 33 0 0 0 
SMALL
USER_CHARGES


@<TRIPOS>ATOM
1 C16 10.2416 18.5133 61.0378 C.2 0 **** 0.689
2 O10 10.5232 17.3406 61.4422 O.co2 0 **** -0.708
3 O11 10.7259 19.6155 61.446 O.co2 0 **** -0.704
4 O13 13.3047 20.7646 61.4459 O.co2 0 **** -0.729
5 C45 14.0576 15.8305 64.6665 C.2 0 **** 0.684
6 O27 12.8518 15.7175 64.2219 O.co2 0 **** -0.727
7 O28 14.952 16.6205 64.2943 O.co2 0 **** -0.612
8 O30 15.2153 19.4836 64.3041 O.co2 0 **** -0.613
9 C1060 10.263 18.5068 64.6678 C.2 0 **** 0.685
10 O622 10.5407 17.3352 64.2576 O.co2 0 **** -0.705
11 O623 10.7423 19.6104 64.2572 O.co2 0 **** -0.703
12 O625 13.3191 20.7624 64.2316 O.co2 0 **** -0.731
13 C1089 14.0418 15.8475 60.9868 C.2 0 **** 0.682
14 O639 12.8392 15.7306 61.4388 O.co2 0 **** -0.725
15 O640 14.94 16.6324 61.3613 O.co2 0 **** -0.613
16 O642 15.2089 19.4974 61.373 O.co2 0 **** -0.611
17 V 11.8656 16.7324 62.84 V 0 **** 1.882
18 O841 12.735 18.2814 62.8387 O.3 0 **** -1.032
19 V 12.1596 19.9619 62.8439 V 0 **** 1.88
20 V 14.8539 18.0779 62.8334 Cu 0 **** 1.078
21 C1399 14.4726 20.4378 61.0037 C.2 0 **** 0.685
22 C1407 14.4841 20.4276 64.6746 C.2 0 **** 0.689
23 H 9.48457 18.5803 60.2368 H 0 **** 0.054
24 H 14.3059 15.1272 65.4841 H 0 **** 0.038
25 H 9.51469 18.5719 65.477 H 0 **** 0.054
26 H 14.2835 15.1531 60.1598 H 0 **** 0.038
27 H 14.8444 21.0877 60.1889 H 0 **** 0.037
28 H 14.8593 21.0736 65.4909 H 0 **** 0.036
@<TRIPOS>BOND
1 2 1 1
2 3 1 2
3 6 5 1
4 7 5 2
5 10 9 1
6 11 9 2
7 14 13 1
8 15 13 2
9 17 14 1
10 17 2 1
11 17 6 1
12 17 10 1
13 18 17 1
14 19 18 1
15 19 3 1
16 19 4 1
17 19 12 1
18 19 11 1
19 20 16 1
20 20 18 1
21 20 15 1
22 20 8 1
23 20 7 1
24 21 4 2
25 21 16 1
26 22 12 2
27 22 8 1
28 1 23 1
29 5 24 1
30 9 25 1
31 13 26 1
32 21 27 1
33 22 28 1
