# Supplementary material for: Electrostatic potential-derived charge: a universal OER performance descriptor for MOFs
Source: Chem Sci. 2022 Oct 18;13(44):13160–71. doi: 10.1039/d2sc04898a (PMC9667949; doi:10.1039/d2sc04898a)
Supplement: SC-013-D2SC04898A-s150 [file SC-013-D2SC04898A-s150.mol2]

# Mol2 file generated by Materials Studio
@<TRIPOS>MOLECULE
structure
29 34 0 0 0 
SMALL
USER_CHARGES


@<TRIPOS>ATOM
1 C16 10.2416 18.5133 61.0378 C.2 0 **** 0.689
2 O10 10.5391 17.3456 61.4464 O.co2 0 **** -0.708
3 O11 10.745 19.6058 61.4489 O.co2 0 **** -0.704
4 O13 13.2952 20.7237 61.4785 O.co2 0 **** -0.729
5 C45 14.0576 15.8305 64.6665 C.2 0 **** 0.684
6 O27 12.8481 15.7675 64.1923 O.co2 0 **** -0.727
7 O28 14.9812 16.5888 64.3525 O.co2 0 **** -0.612
8 O30 15.2397 19.4987 64.3701 O.co2 0 **** -0.613
9 C1060 10.263 18.5068 64.6678 C.2 0 **** 0.685
10 O622 10.5581 17.3401 64.255 O.co2 0 **** -0.705
11 O623 10.7583 19.601 64.2516 O.co2 0 **** -0.703
12 O625 13.3056 20.7181 64.2051 O.co2 0 **** -0.731
13 C1089 14.0418 15.8475 60.9868 C.2 0 **** 0.682
14 O639 12.835 15.7815 61.4673 O.co2 0 **** -0.725
15 O640 14.9681 16.6024 61.3019 O.co2 0 **** -0.613
16 O642 15.2327 19.5113 61.3046 O.co2 0 **** -0.611
17 V 11.9047 16.7775 62.8404 V 0 **** 1.882
18 O841 12.9153 18.2653 62.8399 O.3 0 **** -1.032
19 V 12.1965 19.9077 62.8442 V 0 **** 1.88
20 V 15.2117 18.0426 62.8317 Cu 0 **** 1.078
21 C1399 14.4726 20.4378 61.0037 C.2 0 **** 0.685
22 C1407 14.4841 20.4276 64.6746 C.2 0 **** 0.689
23 H 9.47173 18.5815 60.2512 H 0 **** 0.054
24 H 14.2395 15.0895 65.4698 H 0 **** 0.038
25 H 9.50327 18.5728 65.4645 H 0 **** 0.054
26 H 14.2181 15.1141 60.1754 H 0 **** 0.038
27 H 14.7964 21.1466 60.2158 H 0 **** 0.037
28 H 14.8132 21.1346 65.4621 H 0 **** 0.036
29 O 17.0211 17.8818 62.8268 O.3 0 **** 0
@<TRIPOS>BOND
1 2 1 1
2 3 1 2
3 6 5 1
4 7 5 2
5 10 9 1
6 11 9 2
7 14 13 1
8 15 13 2
9 17 14 1
10 17 2 1
11 17 6 1
12 17 10 1
13 18 17 1
14 19 18 1
15 19 3 1
16 19 4 1
17 19 12 1
18 19 11 1
19 20 16 1
20 20 15 1
21 20 8 1
22 20 7 1
23 21 4 2
24 21 16 1
25 22 12 2
26 22 8 1
27 1 23 1
28 5 24 1
29 9 25 1
30 13 26 1
31 21 27 1
32 22 28 1
33 20 29 1
34 20 18 1
