# Supplementary material for: Electrostatic potential-derived charge: a universal OER performance descriptor for MOFs
Source: Chem Sci. 2022 Oct 18;13(44):13160–71. doi: 10.1039/d2sc04898a (PMC9667949; doi:10.1039/d2sc04898a)
Supplement: SC-013-D2SC04898A-s151 [file SC-013-D2SC04898A-s151.mol2]

# Mol2 file generated by Materials Studio
@<TRIPOS>MOLECULE
structure
30 35 0 0 0 
SMALL
USER_CHARGES


@<TRIPOS>ATOM
1 C16 10.2416 18.5133 61.0378 C.2 0 **** 0.689
2 O10 10.4634 17.3562 61.5177 O.co2 0 **** -0.708
3 O11 10.8247 19.5925 61.3778 O.co2 0 **** -0.704
4 O13 13.3704 20.8039 61.6055 O.co2 0 **** -0.729
5 C45 14.0576 15.8305 64.6665 C.2 0 **** 0.684
6 O27 12.9178 15.6614 64.0456 O.co2 0 **** -0.727
7 O28 14.8286 16.7906 64.5915 O.co2 0 **** -0.612
8 O30 15.3152 19.6512 64.169 O.co2 0 **** -0.613
9 C1060 10.263 18.5068 64.6678 C.2 0 **** 0.685
10 O622 10.6288 17.3392 64.3169 O.co2 0 **** -0.705
11 O623 10.6929 19.6034 64.1862 O.co2 0 **** -0.703
12 O625 13.2509 20.6258 64.343 O.co2 0 **** -0.731
13 C1089 14.0418 15.8475 60.9868 C.2 0 **** 0.682
14 O639 12.7836 15.883 61.3118 O.co2 0 **** -0.725
15 O640 14.9952 16.4414 61.5115 O.co2 0 **** -0.613
16 O642 15.108 19.3891 61.1421 O.co2 0 **** -0.611
17 V 11.9125 16.7597 62.8198 V 0 **** 1.882
18 O841 12.913 18.2589 62.8355 O.3 0 **** -1.032
19 V 12.2033 19.9053 62.8535 V 0 **** 1.88
20 V 15.0933 18.0535 62.8386 Zn 0 **** 1.078
21 C1399 14.4726 20.4378 61.0037 C.2 0 **** 0.685
22 C1407 14.4841 20.4276 64.6746 C.2 0 **** 0.689
23 H 9.471 18.5863 60.2522 H 0 **** 0.054
24 H 14.3023 14.988 65.3422 H 0 **** 0.038
25 H 9.50186 18.5726 65.4632 H 0 **** 0.054
26 H 14.2506 15.1876 60.1228 H 0 **** 0.038
27 H 14.8292 21.1933 60.2754 H 0 **** 0.037
28 H 14.8159 21.0517 65.5266 H 0 **** 0.036
29 O 16.9673 17.846 62.8644 O.3 0 **** 0
30 H 17.2903 18.4596 63.5528 H 0 **** 0
@<TRIPOS>BOND
1 2 1 1
2 3 1 2
3 6 5 1
4 7 5 2
5 10 9 1
6 11 9 2
7 14 13 1
8 15 13 2
9 17 14 1
10 17 2 1
11 17 6 1
12 17 10 1
13 18 17 1
14 19 18 1
15 19 3 1
16 19 4 1
17 19 12 1
18 19 11 1
19 20 16 1
20 20 18 1
21 20 15 1
22 20 8 1
23 20 7 1
24 21 4 2
25 21 16 1
26 22 12 2
27 22 8 1
28 1 23 1
29 5 24 1
30 9 25 1
31 13 26 1
32 21 27 1
33 22 28 1
34 20 29 1
35 29 30 1
