# Supplementary material for: Electrostatic potential-derived charge: a universal OER performance descriptor for MOFs
Source: Chem Sci. 2022 Oct 18;13(44):13160–71. doi: 10.1039/d2sc04898a (PMC9667949; doi:10.1039/d2sc04898a)
Supplement: SC-013-D2SC04898A-s152 [file SC-013-D2SC04898A-s152.mol2]

# Mol2 file generated by Materials Studio
@<TRIPOS>MOLECULE
structure
31 36 0 0 0 
SMALL
USER_CHARGES


@<TRIPOS>ATOM
1 C16 10.2416 18.5133 61.0378 C.2 0 **** 0.689
2 O10 10.4613 17.3554 61.5167 O.co2 0 **** -0.708
3 O11 10.818 19.5974 61.3735 O.co2 0 **** -0.704
4 O13 13.3836 20.8195 61.6006 O.co2 0 **** -0.729
5 C45 14.0576 15.8305 64.6665 C.2 0 **** 0.684
6 O27 12.9058 15.65 64.0909 O.co2 0 **** -0.727
7 O28 14.8622 16.7604 64.4976 O.co2 0 **** -0.612
8 O30 15.3027 19.6854 64.0803 O.co2 0 **** -0.613
9 C1060 10.263 18.5068 64.6678 C.2 0 **** 0.685
10 O622 10.6198 17.3351 64.3236 O.co2 0 **** -0.705
11 O623 10.6873 19.6036 64.1832 O.co2 0 **** -0.703
12 O625 13.2571 20.6325 64.3723 O.co2 0 **** -0.731
13 C1089 14.0418 15.8475 60.9868 C.2 0 **** 0.682
14 O639 12.7967 15.8504 61.3373 O.co2 0 **** -0.725
15 O640 15.0019 16.4413 61.5082 O.co2 0 **** -0.613
16 O642 15.1096 19.3844 61.1577 O.co2 0 **** -0.611
17 V 11.893 16.743 62.8305 V 0 **** 1.882
18 O841 12.8583 18.2544 62.8334 O.3 0 **** -1.032
19 V 12.1899 19.9106 62.8511 V 0 **** 1.88
20 V 14.9611 18.0329 62.7942 Cu 0 **** 1.078
21 C1399 14.4726 20.4378 61.0037 C.2 0 **** 0.685
22 C1407 14.4841 20.4276 64.6746 C.2 0 **** 0.689
23 H 9.47422 18.5808 60.2479 H 0 **** 0.054
24 H 14.3105 15.0384 65.3982 H 0 **** 0.038
25 H 9.50856 18.5749 65.4701 H 0 **** 0.054
26 H 14.2509 15.2153 60.1019 H 0 **** 0.038
27 H 14.8426 21.173 60.262 H 0 **** 0.037
28 H 14.8388 20.9862 65.5615 H 0 **** 0.036
29 O 17.0882 17.8833 62.8016 O.3 0 **** 0
30 O 17.7279 18.9407 63.3694 O.3 0 **** 0
31 H 16.9791 19.4528 63.8019 H 0 **** 0
@<TRIPOS>BOND
1 2 1 1
2 3 1 2
3 6 5 1
4 7 5 2
5 10 9 1
6 11 9 2
7 14 13 1
8 15 13 2
9 17 14 1
10 17 2 1
11 17 6 1
12 17 10 1
13 18 17 1
14 19 18 1
15 19 3 1
16 19 4 1
17 19 12 1
18 19 11 1
19 20 16 1
20 20 18 1
21 20 15 1
22 20 8 1
23 20 7 1
24 21 4 2
25 21 16 1
26 22 12 2
27 22 8 1
28 1 23 1
29 5 24 1
30 9 25 1
31 13 26 1
32 21 27 1
33 22 28 1
34 20 29 1
35 29 30 1
36 30 31 1
