# Supplementary material for: Electrostatic potential-derived charge: a universal OER performance descriptor for MOFs
Source: Chem Sci. 2022 Oct 18;13(44):13160–71. doi: 10.1039/d2sc04898a (PMC9667949; doi:10.1039/d2sc04898a)
Supplement: SC-013-D2SC04898A-s153 [file SC-013-D2SC04898A-s153.mol2]

# Mol2 file generated by Materials Studio
@<TRIPOS>MOLECULE
structure
28 33 0 0 0 
SMALL
USER_CHARGES


@<TRIPOS>ATOM
1 C16 10.225 18.4971 61.0361 C.2 0 **** 0
2 O10 10.5217 17.327 61.437 O.co2 0 **** 0
3 O11 10.711 19.6004 61.4394 O.co2 0 **** 0
4 O13 13.2984 20.774 61.4027 O.co2 0 **** 0
5 C45 14.0568 15.7867 64.6559 C.2 0 **** 0
6 O27 12.8408 15.7109 64.2609 O.co2 0 **** 0
7 O28 14.9496 16.5785 64.2508 O.co2 0 **** 0
8 O30 15.1873 19.4702 64.33 O.co2 0 **** 0
9 C1060 10.2572 18.5264 64.6716 C.2 0 **** 0
10 O622 10.5296 17.3531 64.2631 O.co2 0 **** 0
11 O623 10.7493 19.6237 64.26 O.co2 0 **** 0
12 O625 13.3315 20.7931 64.2141 O.co2 0 **** 0
13 C1089 14.0354 15.827 60.9889 C.2 0 **** 0
14 O639 12.8469 15.7037 61.4502 O.co2 0 **** 0
15 O640 14.9201 16.6503 61.3469 O.co2 0 **** 0
16 O642 15.2168 19.5388 61.4173 O.co2 0 **** 0
17 V 11.8423 16.7227 62.8516 V 0 **** 0
18 O841 12.8242 18.2736 62.8345 O.3 0 **** 0
19 V 12.1428 19.9752 62.8273 V 0 **** 0
20 V 14.8295 18.0824 62.8363 Fe 0 **** 0
21 C1399 14.4808 20.4762 61.0082 C.2 0 **** 0
22 C1407 14.4754 20.4503 64.6781 C.2 0 **** 0
23 H 9.4568 18.56 60.245 H 0 **** 0
24 H 14.3395 15.0708 65.4504 H 0 **** 0
25 H 9.50728 18.5986 65.4793 H 0 **** 0
26 H 14.2995 15.1235 60.1771 H 0 **** 0
27 H 14.8863 21.1265 60.2103 H 0 **** 0
28 H 14.8688 21.1011 65.4815 H 0 **** 0
@<TRIPOS>BOND
1 2 1 1
2 3 1 2
3 6 5 1
4 7 5 2
5 10 9 1
6 11 9 2
7 14 13 1
8 15 13 2
9 17 14 1
10 17 2 1
11 17 6 1
12 17 10 1
13 18 17 1
14 19 18 1
15 19 3 1
16 19 4 1
17 19 12 1
18 19 11 1
19 20 16 1
20 20 18 1
21 20 15 1
22 20 8 1
23 20 7 1
24 21 4 2
25 21 16 1
26 22 12 2
27 22 8 1
28 1 23 1
29 5 24 1
30 9 25 1
31 13 26 1
32 21 27 1
33 22 28 1
