# Supplementary material for: Electrostatic potential-derived charge: a universal OER performance descriptor for MOFs
Source: Chem Sci. 2022 Oct 18;13(44):13160–71. doi: 10.1039/d2sc04898a (PMC9667949; doi:10.1039/d2sc04898a)
Supplement: SC-013-D2SC04898A-s154 [file SC-013-D2SC04898A-s154.mol2]

# Mol2 file generated by Materials Studio
@<TRIPOS>MOLECULE
structure
29 34 0 0 0 
SMALL
USER_CHARGES


@<TRIPOS>ATOM
1 C16 10.2267 18.4944 61.0347 C.2 0 **** 0
2 O10 10.5393 17.3282 61.4321 O.co2 0 **** 0
3 O11 10.7187 19.5919 61.4432 O.co2 0 **** 0
4 O13 13.2739 20.7071 61.3996 O.co2 0 **** 0
5 C45 14.0346 15.894 64.6558 C.2 0 **** 0
6 O27 12.8253 15.771 64.2585 O.co2 0 **** 0
7 O28 14.933 16.6724 64.242 O.co2 0 **** 0
8 O30 15.1669 19.38 64.3105 O.co2 0 **** 0
9 C1060 10.2607 18.5282 64.6746 C.2 0 **** 0
10 O622 10.5406 17.3589 64.262 O.co2 0 **** 0
11 O623 10.7667 19.619 64.2651 O.co2 0 **** 0
12 O625 13.3225 20.7378 64.1992 O.co2 0 **** 0
13 C1089 14.0245 15.9417 60.9945 C.2 0 **** 0
14 O639 12.8486 15.7639 61.4631 O.co2 0 **** 0
15 O640 14.9159 16.7509 61.3645 O.co2 0 **** 0
16 O642 15.1924 19.4523 61.4347 O.co2 0 **** 0
17 V 11.8722 16.7899 62.8518 V 0 **** 0
18 O841 12.9682 18.2578 62.8384 O.3 0 **** 0
19 V 12.1627 19.902 62.8271 V 0 **** 0
20 V 15.0139 18.0669 62.8384 Fe 0 **** 0
21 C1399 14.4438 20.3701 61.0083 C.2 0 **** 0
22 C1407 14.4442 20.3464 64.6711 C.2 0 **** 0
23 H 9.44932 18.557 60.2546 H 0 **** 0
24 H 14.3351 15.2202 65.478 H 0 **** 0
25 H 9.50087 18.6006 65.4709 H 0 **** 0
26 H 14.2994 15.2946 60.1424 H 0 **** 0
27 H 14.8582 20.9691 60.1776 H 0 **** 0
28 H 14.8369 20.9387 65.5168 H 0 **** 0
29 O 16.6524 17.909 62.8372 O.3 0 **** 0
@<TRIPOS>BOND
1 2 1 1
2 3 1 2
3 6 5 1
4 7 5 2
5 10 9 1
6 11 9 2
7 14 13 1
8 15 13 2
9 17 14 1
10 17 2 1
11 17 6 1
12 17 10 1
13 18 17 1
14 19 18 1
15 19 3 1
16 19 4 1
17 19 12 1
18 19 11 1
19 20 16 1
20 20 18 1
21 20 15 1
22 20 8 1
23 20 7 1
24 21 4 2
25 21 16 1
26 22 12 2
27 22 8 1
28 1 23 1
29 5 24 1
30 9 25 1
31 13 26 1
32 21 27 1
33 22 28 1
34 20 29 1
