# Supplementary material for: Electrostatic potential-derived charge: a universal OER performance descriptor for MOFs
Source: Chem Sci. 2022 Oct 18;13(44):13160–71. doi: 10.1039/d2sc04898a (PMC9667949; doi:10.1039/d2sc04898a)
Supplement: SC-013-D2SC04898A-s155 [file SC-013-D2SC04898A-s155.mol2]

# Mol2 file generated by Materials Studio
@<TRIPOS>MOLECULE
structure
30 35 0 0 0 
SMALL
USER_CHARGES


@<TRIPOS>ATOM
1 C16 10.2636 18.4937 61.0262 C.2 0 **** 0
2 O10 10.5627 17.3286 61.437 O.co2 0 **** 0
3 O11 10.7453 19.5959 61.4344 O.co2 0 **** 0
4 O13 13.2678 20.7664 61.3922 O.co2 0 **** 0
5 C45 13.9748 15.7824 64.7195 C.2 0 **** 0
6 O27 12.7788 15.6848 64.2627 O.co2 0 **** 0
7 O28 14.8746 16.5738 64.3541 O.co2 0 **** 0
8 O30 15.1021 19.4869 64.4438 O.co2 0 **** 0
9 C1060 10.2946 18.5245 64.6769 C.2 0 **** 0
10 O622 10.5678 17.3533 64.2659 O.co2 0 **** 0
11 O623 10.7819 19.6187 64.2538 O.co2 0 **** 0
12 O625 13.2815 20.8377 64.1892 O.co2 0 **** 0
13 C1089 13.9892 15.8411 60.9743 C.2 0 **** 0
14 O639 12.8114 15.688 61.4716 O.co2 0 **** 0
15 O640 14.8659 16.6663 61.3106 O.co2 0 **** 0
16 O642 15.2084 19.5712 61.4335 O.co2 0 **** 0
17 V 11.892 16.7607 62.8535 V 0 **** 0
18 O841 12.8845 18.2713 62.8444 O.3 0 **** 0
19 V 12.1802 19.934 62.8231 V 0 **** 0
20 V 15.1997 18.0629 62.8678 Fe 0 **** 0
21 C1399 14.4538 20.4702 60.9963 C.2 0 **** 0
22 C1407 14.3823 20.4651 64.7433 C.2 0 **** 0
23 H 9.50388 18.5506 60.2274 H 0 **** 0
24 H 14.2169 15.0743 65.5343 H 0 **** 0
25 H 9.55408 18.5977 65.4918 H 0 **** 0
26 H 14.2303 15.1448 60.1491 H 0 **** 0
27 H 14.8358 21.094 60.1675 H 0 **** 0
28 H 14.7074 21.1047 65.5848 H 0 **** 0
29 O 17.0199 17.8125 62.9339 O.3 0 **** 0
30 H 17.3457 17.3331 63.7153 H 0 **** 0
@<TRIPOS>BOND
1 2 1 1
2 3 1 2
3 6 5 1
4 7 5 2
5 10 9 1
6 11 9 2
7 14 13 1
8 15 13 2
9 17 14 1
10 17 2 1
11 17 6 1
12 17 10 1
13 18 17 1
14 19 18 1
15 19 3 1
16 19 4 1
17 19 12 1
18 19 11 1
19 20 16 1
20 20 18 1
21 20 15 1
22 20 8 1
23 20 7 1
24 21 4 2
25 21 16 1
26 22 12 2
27 22 8 1
28 1 23 1
29 5 24 1
30 9 25 1
31 13 26 1
32 21 27 1
33 22 28 1
34 20 29 1
35 29 30 1
