# Supplementary material for: Electrostatic potential-derived charge: a universal OER performance descriptor for MOFs
Source: Chem Sci. 2022 Oct 18;13(44):13160–71. doi: 10.1039/d2sc04898a (PMC9667949; doi:10.1039/d2sc04898a)
Supplement: SC-013-D2SC04898A-s156 [file SC-013-D2SC04898A-s156.mol2]

# Mol2 file generated by Materials Studio
@<TRIPOS>MOLECULE
structure
31 36 0 0 0 
SMALL
USER_CHARGES


@<TRIPOS>ATOM
1 C16 10.2935 18.4998 61.0405 C.2 0 **** 0
2 O10 10.5903 17.3305 61.4397 O.co2 0 **** 0
3 O11 10.8027 19.5931 61.4399 O.co2 0 **** 0
4 O13 13.3503 20.7152 61.2968 O.co2 0 **** 0
5 C45 13.9904 15.7027 64.6731 C.2 0 **** 0
6 O27 12.7671 15.666 64.2765 O.co2 0 **** 0
7 O28 14.9082 16.4494 64.2656 O.co2 0 **** 0
8 O30 15.168 19.3537 64.4294 O.co2 0 **** 0
9 C1060 10.3839 18.5904 64.6816 C.2 0 **** 0
10 O622 10.6044 17.4114 64.2631 O.co2 0 **** 0
11 O623 10.9204 19.6626 64.2599 O.co2 0 **** 0
12 O625 13.4484 20.8209 64.1169 O.co2 0 **** 0
13 C1089 13.9883 15.8115 60.9667 C.2 0 **** 0
14 O639 12.8199 15.661 61.4775 O.co2 0 **** 0
15 O640 14.8814 16.6267 61.2986 O.co2 0 **** 0
16 O642 15.3094 19.5579 61.4061 O.co2 0 **** 0
17 V 11.9117 16.7507 62.8625 V 0 **** 0
18 O841 13.0004 18.2302 62.8223 O.3 0 **** 0
19 V 12.2841 19.9195 62.7839 V 0 **** 0
20 V 15.0128 18.0109 62.8633 Fe 0 **** 0
21 C1399 14.5469 20.4428 60.9361 C.2 0 **** 0
22 C1407 14.5092 20.3874 64.6964 C.2 0 **** 0
23 H 9.51099 18.5729 60.2648 H 0 **** 0
24 H 14.2397 14.9773 65.4695 H 0 **** 0
25 H 9.64864 18.6954 65.4982 H 0 **** 0
26 H 14.2175 15.1262 60.13 H 0 **** 0
27 H 14.9424 21.0652 60.112 H 0 **** 0
28 H 14.8775 21.0131 65.5296 H 0 **** 0
29 O 16.8115 17.7495 62.8287 O.3 0 **** 0
30 O 17.5954 18.938 62.8855 O.3 0 **** 0
31 H 17.3726 19.3493 62.0192 H 0 **** 0
@<TRIPOS>BOND
1 2 1 1
2 3 1 2
3 6 5 1
4 7 5 2
5 10 9 1
6 11 9 2
7 14 13 1
8 15 13 2
9 17 14 1
10 17 2 1
11 17 6 1
12 17 10 1
13 18 17 1
14 19 18 1
15 19 3 1
16 19 4 1
17 19 12 1
18 19 11 1
19 20 16 1
20 20 18 1
21 20 15 1
22 20 8 1
23 20 7 1
24 21 4 2
25 21 16 1
26 22 12 2
27 22 8 1
28 1 23 1
29 5 24 1
30 9 25 1
31 13 26 1
32 21 27 1
33 22 28 1
34 20 29 1
35 29 30 1
36 30 31 1
