# Supplementary material for: Electrostatic potential-derived charge: a universal OER performance descriptor for MOFs
Source: Chem Sci. 2022 Oct 18;13(44):13160–71. doi: 10.1039/d2sc04898a (PMC9667949; doi:10.1039/d2sc04898a)
Supplement: SC-013-D2SC04898A-s157 [file SC-013-D2SC04898A-s157.mol2]

# Mol2 file generated by Materials Studio
@<TRIPOS>MOLECULE
structure
28 33 0 0 0 
SMALL
USER_CHARGES


@<TRIPOS>ATOM
1 C16 10.2369 18.4926 61.0231 C.2 0 **** 0
2 O10 10.5266 17.3243 61.4327 O.co2 0 **** 0
3 O11 10.7107 19.5978 61.4341 O.co2 0 **** 0
4 O13 13.2912 20.7726 61.3838 O.co2 0 **** 0
5 C45 14.0496 15.7652 64.6716 C.2 0 **** 0
6 O27 12.8348 15.711 64.275 O.co2 0 **** 0
7 O28 14.9564 16.5453 64.2766 O.co2 0 **** 0
8 O30 15.1933 19.496 64.3671 O.co2 0 **** 0
9 C1060 10.27 18.5333 64.6857 C.2 0 **** 0
10 O622 10.5308 17.3599 64.2711 O.co2 0 **** 0
11 O623 10.7569 19.6296 64.2669 O.co2 0 **** 0
12 O625 13.3302 20.8041 64.214 O.co2 0 **** 0
13 C1089 14.024 15.814 60.9715 C.2 0 **** 0
14 O639 12.8451 15.697 61.4531 O.co2 0 **** 0
15 O640 14.9218 16.6297 61.3125 O.co2 0 **** 0
16 O642 15.2316 19.5739 61.3927 O.co2 0 **** 0
17 V 11.8436 16.7337 62.8576 V 0 **** 0
18 O841 12.8234 18.2768 62.8354 O.3 0 **** 0
19 V 12.1431 19.9704 62.8228 V 0 **** 0
20 V 14.8752 18.081 62.8369 Mn 0 **** 0
21 C1399 14.4737 20.492 60.9822 C.2 0 **** 0
22 C1407 14.4628 20.4657 64.704 C.2 0 **** 0
23 H 9.48734 18.5526 60.2143 H 0 **** 0
24 H 14.3211 15.0334 65.4556 H 0 **** 0
25 H 9.53505 18.6062 65.5068 H 0 **** 0
26 H 14.269 15.1077 60.156 H 0 **** 0
27 H 14.8589 21.1442 60.1763 H 0 **** 0
28 H 14.8272 21.1112 65.5249 H 0 **** 0
@<TRIPOS>BOND
1 2 1 1
2 3 1 2
3 6 5 1
4 7 5 2
5 10 9 1
6 11 9 2
7 14 13 1
8 15 13 2
9 17 14 1
10 17 2 1
11 17 6 1
12 17 10 1
13 18 17 1
14 19 18 1
15 19 3 1
16 19 4 1
17 19 12 1
18 19 11 1
19 20 16 1
20 20 18 1
21 20 15 1
22 20 8 1
23 20 7 1
24 21 4 2
25 21 16 1
26 22 12 2
27 22 8 1
28 1 23 1
29 5 24 1
30 9 25 1
31 13 26 1
32 21 27 1
33 22 28 1
