# Supplementary material for: Electrostatic potential-derived charge: a universal OER performance descriptor for MOFs
Source: Chem Sci. 2022 Oct 18;13(44):13160–71. doi: 10.1039/d2sc04898a (PMC9667949; doi:10.1039/d2sc04898a)
Supplement: SC-013-D2SC04898A-s158 [file SC-013-D2SC04898A-s158.mol2]

# Mol2 file generated by Materials Studio
@<TRIPOS>MOLECULE
structure
29 34 0 0 0 
SMALL
USER_CHARGES


@<TRIPOS>ATOM
1 C16 10.2251 18.4938 61.0376 C.2 0 **** 0
2 O10 10.539 17.3273 61.4334 O.co2 0 **** 0
3 O11 10.7162 19.5913 61.4471 O.co2 0 **** 0
4 O13 13.27 20.7149 61.3924 O.co2 0 **** 0
5 C45 14.0293 15.8784 64.6653 C.2 0 **** 0
6 O27 12.8197 15.7644 64.2657 O.co2 0 **** 0
7 O28 14.9293 16.6508 64.2435 O.co2 0 **** 0
8 O30 15.1641 19.3951 64.32 O.co2 0 **** 0
9 C1060 10.2596 18.5287 64.672 C.2 0 **** 0
10 O622 10.5385 17.3593 64.2587 O.co2 0 **** 0
11 O623 10.7679 19.6192 64.2644 O.co2 0 **** 0
12 O625 13.3213 20.7481 64.2016 O.co2 0 **** 0
13 C1089 14.0188 15.928 60.9846 C.2 0 **** 0
14 O639 12.845 15.7546 61.4601 O.co2 0 **** 0
15 O640 14.91 16.737 61.3559 O.co2 0 **** 0
16 O642 15.1933 19.4749 61.4336 O.co2 0 **** 0
17 V 11.8746 16.7833 62.8525 V 0 **** 0
18 O841 12.9729 18.2576 62.8374 O.3 0 **** 0
19 V 12.166 19.9093 62.8263 V 0 **** 0
20 V 15.0686 18.0622 62.8383 Mn 0 **** 0
21 C1399 14.4418 20.3865 60.9986 C.2 0 **** 0
22 C1407 14.4413 20.3614 64.6814 C.2 0 **** 0
23 H 9.44977 18.5565 60.2548 H 0 **** 0
24 H 14.3224 15.2064 65.4907 H 0 **** 0
25 H 9.50083 18.601 65.4699 H 0 **** 0
26 H 14.2867 15.2807 60.1312 H 0 **** 0
27 H 14.8475 20.9842 60.1636 H 0 **** 0
28 H 14.8261 20.9549 65.529 H 0 **** 0
29 O 16.6815 17.9048 62.8371 O.3 0 **** 0
@<TRIPOS>BOND
1 2 1 1
2 3 1 2
3 6 5 1
4 7 5 2
5 10 9 1
6 11 9 2
7 14 13 1
8 15 13 2
9 17 14 1
10 17 2 1
11 17 6 1
12 17 10 1
13 18 17 1
14 19 18 1
15 19 3 1
16 19 4 1
17 19 12 1
18 19 11 1
19 20 16 1
20 20 18 1
21 20 15 1
22 20 8 1
23 20 7 1
24 21 4 2
25 21 16 1
26 22 12 2
27 22 8 1
28 1 23 1
29 5 24 1
30 9 25 1
31 13 26 1
32 21 27 1
33 22 28 1
34 20 29 1
