# Supplementary material for: Electrostatic potential-derived charge: a universal OER performance descriptor for MOFs
Source: Chem Sci. 2022 Oct 18;13(44):13160–71. doi: 10.1039/d2sc04898a (PMC9667949; doi:10.1039/d2sc04898a)
Supplement: SC-013-D2SC04898A-s159 [file SC-013-D2SC04898A-s159.mol2]

# Mol2 file generated by Materials Studio
@<TRIPOS>MOLECULE
structure
30 35 0 0 0 
SMALL
USER_CHARGES


@<TRIPOS>ATOM
1 C16 10.2963 18.4941 61.0265 C.2 0 **** 0
2 O10 10.5987 17.3313 61.44 O.co2 0 **** 0
3 O11 10.7813 19.596 61.4303 O.co2 0 **** 0
4 O13 13.2945 20.7936 61.4031 O.co2 0 **** 0
5 C45 14.0113 15.7839 64.7504 C.2 0 **** 0
6 O27 12.8231 15.6994 64.2818 O.co2 0 **** 0
7 O28 14.9315 16.5573 64.3831 O.co2 0 **** 0
8 O30 15.0987 19.4828 64.5027 O.co2 0 **** 0
9 C1060 10.3061 18.5211 64.6642 C.2 0 **** 0
10 O622 10.5949 17.3505 64.2622 O.co2 0 **** 0
11 O623 10.7993 19.6131 64.2448 O.co2 0 **** 0
12 O625 13.2926 20.8413 64.2072 O.co2 0 **** 0
13 C1089 13.9963 15.7987 60.9714 C.2 0 **** 0
14 O639 12.8196 15.6658 61.4728 O.co2 0 **** 0
15 O640 14.8991 16.5883 61.3279 O.co2 0 **** 0
16 O642 15.2241 19.5811 61.417 O.co2 0 **** 0
17 V 11.9274 16.765 62.8567 V 0 **** 0
18 O841 13.0111 18.262 62.8373 O.3 0 **** 0
19 V 12.2132 19.9331 62.8241 V 0 **** 0
20 V 15.0163 18.0749 62.8744 Mn 0 **** 0
21 C1399 14.4728 20.4889 60.9927 C.2 0 **** 0
22 C1407 14.3832 20.4703 64.7814 C.2 0 **** 0
23 H 9.53189 18.5497 60.2324 H 0 **** 0
24 H 14.2369 15.0844 65.5774 H 0 **** 0
25 H 9.54755 18.5929 65.4626 H 0 **** 0
26 H 14.216 15.1201 60.1259 H 0 **** 0
27 H 14.8526 21.1153 60.1653 H 0 **** 0
28 H 14.706 21.1197 65.616 H 0 **** 0
29 O 16.8193 17.9361 62.887 O.3 0 **** 0
30 H 17.0753 17.2785 63.5595 H 0 **** 0
@<TRIPOS>BOND
1 2 1 1
2 3 1 2
3 6 5 1
4 7 5 2
5 10 9 1
6 11 9 2
7 14 13 1
8 15 13 2
9 17 14 1
10 17 2 1
11 17 6 1
12 17 10 1
13 18 17 1
14 19 18 1
15 19 3 1
16 19 4 1
17 19 12 1
18 19 11 1
19 20 16 1
20 20 18 1
21 20 15 1
22 20 8 1
23 20 7 1
24 21 4 2
25 21 16 1
26 22 12 2
27 22 8 1
28 1 23 1
29 5 24 1
30 9 25 1
31 13 26 1
32 21 27 1
33 22 28 1
34 20 29 1
35 29 30 1
