# Supplementary material for: Electrostatic potential-derived charge: a universal OER performance descriptor for MOFs
Source: Chem Sci. 2022 Oct 18;13(44):13160–71. doi: 10.1039/d2sc04898a (PMC9667949; doi:10.1039/d2sc04898a)
Supplement: SC-013-D2SC04898A-s160 [file SC-013-D2SC04898A-s160.mol2]

# Mol2 file generated by Materials Studio
@<TRIPOS>MOLECULE
structure
31 36 0 0 0 
SMALL
USER_CHARGES


@<TRIPOS>ATOM
1 C16 10.29 18.5031 61.0396 C.2 0 **** 0
2 O10 10.59 17.3333 61.4344 O.co2 0 **** 0
3 O11 10.8 19.5948 61.4414 O.co2 0 **** 0
4 O13 13.3401 20.7193 61.3039 O.co2 0 **** 0
5 C45 13.9814 15.6771 64.6762 C.2 0 **** 0
6 O27 12.7596 15.6708 64.2761 O.co2 0 **** 0
7 O28 14.9144 16.4092 64.2764 O.co2 0 **** 0
8 O30 15.1751 19.3883 64.4474 O.co2 0 **** 0
9 C1060 10.3782 18.5907 64.6857 C.2 0 **** 0
10 O622 10.5984 17.4121 64.2659 O.co2 0 **** 0
11 O623 10.9189 19.6619 64.2678 O.co2 0 **** 0
12 O625 13.4424 20.8275 64.1103 O.co2 0 **** 0
13 C1089 13.9715 15.7807 60.9499 C.2 0 **** 0
14 O639 12.809 15.6592 61.4811 O.co2 0 **** 0
15 O640 14.8822 16.5825 61.2648 O.co2 0 **** 0
16 O642 15.3051 19.5741 61.38 O.co2 0 **** 0
17 V 11.9068 16.7609 62.8624 V 0 **** 0
18 O841 13.0244 18.2274 62.8309 O.3 0 **** 0
19 V 12.2793 19.9155 62.7887 V 0 **** 0
20 V 15.0567 17.9986 62.8596 Mn 0 **** 0
21 C1399 14.5348 20.4582 60.9263 C.2 0 **** 0
22 C1407 14.5028 20.4135 64.7059 C.2 0 **** 0
23 H 9.5058 18.5755 60.2661 H 0 **** 0
24 H 14.2101 14.9458 65.4732 H 0 **** 0
25 H 9.64051 18.6942 65.4997 H 0 **** 0
26 H 14.1726 15.0814 60.117 H 0 **** 0
27 H 14.9118 21.0914 60.1023 H 0 **** 0
28 H 14.848 21.0556 65.5362 H 0 **** 0
29 O 16.8931 17.7455 62.8105 O.3 0 **** 0
30 O 17.6 18.976 62.925 O.3 0 **** 0
31 H 17.4653 19.3571 62.0289 H 0 **** 0
@<TRIPOS>BOND
1 2 1 1
2 3 1 2
3 6 5 1
4 7 5 2
5 10 9 1
6 11 9 2
7 14 13 1
8 15 13 2
9 17 14 1
10 17 2 1
11 17 6 1
12 17 10 1
13 18 17 1
14 19 18 1
15 19 3 1
16 19 4 1
17 19 12 1
18 19 11 1
19 20 16 1
20 20 18 1
21 20 15 1
22 20 8 1
23 20 7 1
24 21 4 2
25 21 16 1
26 22 12 2
27 22 8 1
28 1 23 1
29 5 24 1
30 9 25 1
31 13 26 1
32 21 27 1
33 22 28 1
34 20 29 1
35 29 30 1
36 30 31 1
