# Supplementary material for: Electrostatic potential-derived charge: a universal OER performance descriptor for MOFs
Source: Chem Sci. 2022 Oct 18;13(44):13160–71. doi: 10.1039/d2sc04898a (PMC9667949; doi:10.1039/d2sc04898a)
Supplement: SC-013-D2SC04898A-s161 [file SC-013-D2SC04898A-s161.mol2]

# Mol2 file generated by Materials Studio
@<TRIPOS>MOLECULE
structure
28 33 0 0 0 
SMALL
USER_CHARGES


@<TRIPOS>ATOM
1 C16 10.2315 18.4998 61.0391 C.2 0 **** 0
2 O10 10.5267 17.3303 61.4423 O.co2 0 **** 0
3 O11 10.7211 19.6018 61.4408 O.co2 0 **** 0
4 O13 13.2977 20.7453 61.4177 O.co2 0 **** 0
5 C45 14.0662 15.8408 64.6488 C.2 0 **** 0
6 O27 12.8449 15.739 64.2539 O.co2 0 **** 0
7 O28 14.9451 16.6381 64.2457 O.co2 0 **** 0
8 O30 15.1818 19.4318 64.3056 O.co2 0 **** 0
9 C1060 10.255 18.5248 64.6666 C.2 0 **** 0
10 O622 10.5351 17.3515 64.2635 O.co2 0 **** 0
11 O623 10.7482 19.6213 64.2546 O.co2 0 **** 0
12 O625 13.325 20.7621 64.2143 O.co2 0 **** 0
13 C1089 14.0392 15.8769 60.998 C.2 0 **** 0
14 O639 12.8459 15.7309 61.459 O.co2 0 **** 0
15 O640 14.9153 16.6954 61.3634 O.co2 0 **** 0
16 O642 15.2046 19.4858 61.4204 O.co2 0 **** 0
17 V 11.8615 16.7472 62.8536 V 0 **** 0
18 O841 12.826 18.2743 62.8384 O.3 0 **** 0
19 V 12.1577 19.9472 62.8315 V 0 **** 0
20 V 14.7843 18.0884 62.8346 Ni 0 **** 0
21 C1399 14.4773 20.4217 61.0138 C.2 0 **** 0
22 C1407 14.4736 20.3996 64.6702 C.2 0 **** 0
23 H 9.46287 18.5632 60.2492 H 0 **** 0
24 H 14.3565 15.1281 65.4429 H 0 **** 0
25 H 9.49751 18.5972 65.4663 H 0 **** 0
26 H 14.3049 15.1852 60.1773 H 0 **** 0
27 H 14.8792 21.0607 60.2059 H 0 **** 0
28 H 14.8659 21.0334 65.4869 H 0 **** 0
@<TRIPOS>BOND
1 2 1 1
2 3 1 2
3 6 5 1
4 7 5 2
5 10 9 1
6 11 9 2
7 14 13 1
8 15 13 2
9 17 14 1
10 17 2 1
11 17 6 1
12 17 10 1
13 18 17 1
14 19 18 1
15 19 3 1
16 19 4 1
17 19 12 1
18 19 11 1
19 20 16 1
20 20 18 1
21 20 15 1
22 20 8 1
23 20 7 1
24 21 4 2
25 21 16 1
26 22 12 2
27 22 8 1
28 1 23 1
29 5 24 1
30 9 25 1
31 13 26 1
32 21 27 1
33 22 28 1
