# Supplementary material for: Electrostatic potential-derived charge: a universal OER performance descriptor for MOFs
Source: Chem Sci. 2022 Oct 18;13(44):13160–71. doi: 10.1039/d2sc04898a (PMC9667949; doi:10.1039/d2sc04898a)
Supplement: SC-013-D2SC04898A-s162 [file SC-013-D2SC04898A-s162.mol2]

# Mol2 file generated by Materials Studio
@<TRIPOS>MOLECULE
structure
30 35 0 0 0 
SMALL
USER_CHARGES


@<TRIPOS>ATOM
1 C16 10.3315 18.572 61.028 C.2 0 **** 0
2 O10 10.5921 17.3939 61.426 O.co2 0 **** 0
3 O11 10.8344 19.6558 61.4604 O.co2 0 **** 0
4 O13 13.3541 20.8348 61.5916 O.co2 0 **** 0
5 C45 13.9815 15.9326 64.7724 C.2 0 **** 0
6 O27 12.8787 15.6771 64.1516 O.co2 0 **** 0
7 O28 14.8257 16.8171 64.52 O.co2 0 **** 0
8 O30 15.233 19.6177 64.2706 O.co2 0 **** 0
9 C1060 10.2836 18.4314 64.6555 C.2 0 **** 0
10 O622 10.6005 17.2749 64.2348 O.co2 0 **** 0
11 O623 10.7549 19.5447 64.265 O.co2 0 **** 0
12 O625 13.2566 20.7522 64.3782 O.co2 0 **** 0
13 C1089 14.0679 15.8061 61.0342 C.2 0 **** 0
14 O639 12.8209 15.7402 61.3739 O.co2 0 **** 0
15 O640 14.9549 16.5464 61.4991 O.co2 0 **** 0
16 O642 15.0981 19.3889 61.2736 O.co2 0 **** 0
17 V 11.9319 16.7448 62.7998 V 0 **** 0
18 O841 12.9136 18.2684 62.8639 O.3 0 **** 0
19 V 12.2145 19.9382 62.9149 V 0 **** 0
20 V 14.9505 18.0899 62.8871 Ni 0 **** 0
21 C1399 14.419 20.3994 61.0007 C.2 0 **** 0
22 C1407 14.4643 20.4897 64.7349 C.2 0 **** 0
23 H 9.58672 18.6631 60.219 H 0 **** 0
24 H 14.1832 15.2695 65.634 H 0 **** 0
25 H 9.51393 18.4715 65.4456 H 0 **** 0
26 H 14.3553 15.1072 60.2269 H 0 **** 0
27 H 14.7508 21.0214 60.1491 H 0 **** 0
28 H 14.8503 21.1227 65.5551 H 0 **** 0
29 O 16.8033 17.8972 62.8875 O.3 0 **** 0
30 H 17.1187 18.4905 63.597 H 0 **** 0
@<TRIPOS>BOND
1 2 1 1
2 3 1 2
3 6 5 1
4 7 5 2
5 10 9 1
6 11 9 2
7 14 13 1
8 15 13 2
9 17 14 1
10 17 2 1
11 17 6 1
12 17 10 1
13 18 17 1
14 19 18 1
15 19 3 1
16 19 4 1
17 19 12 1
18 19 11 1
19 20 16 1
20 20 18 1
21 20 15 1
22 20 8 1
23 20 7 1
24 21 4 2
25 21 16 1
26 22 12 2
27 22 8 1
28 1 23 1
29 5 24 1
30 9 25 1
31 13 26 1
32 21 27 1
33 22 28 1
34 20 29 1
35 29 30 1
