# Supplementary material for: Electrostatic potential-derived charge: a universal OER performance descriptor for MOFs
Source: Chem Sci. 2022 Oct 18;13(44):13160–71. doi: 10.1039/d2sc04898a (PMC9667949; doi:10.1039/d2sc04898a)
Supplement: SC-013-D2SC04898A-s163 [file SC-013-D2SC04898A-s163.mol2]

# Mol2 file generated by Materials Studio
@<TRIPOS>MOLECULE
structure
31 36 0 0 0 
SMALL
USER_CHARGES


@<TRIPOS>ATOM
1 C16 10.3631 18.4852 60.9986 C.2 0 **** 0
2 O10 10.6341 17.3221 61.4332 O.co2 0 **** 0
3 O11 10.8505 19.5888 61.3982 O.co2 0 **** 0
4 O13 13.394 20.7616 61.3888 O.co2 0 **** 0
5 C45 14.0252 15.7653 64.7292 C.2 0 **** 0
6 O27 12.8058 15.7131 64.3154 O.co2 0 **** 0
7 O28 14.9439 16.5151 64.3341 O.co2 0 **** 0
8 O30 15.138 19.3771 64.5067 O.co2 0 **** 0
9 C1060 10.3094 18.5706 64.6387 C.2 0 **** 0
10 O622 10.575 17.3912 64.2481 O.co2 0 **** 0
11 O623 10.8228 19.6546 64.2176 O.co2 0 **** 0
12 O625 13.3792 20.8042 64.1919 O.co2 0 **** 0
13 C1089 14.0595 15.9035 60.9983 C.2 0 **** 0
14 O639 12.9039 15.6929 61.5243 O.co2 0 **** 0
15 O640 14.9224 16.7457 61.3333 O.co2 0 **** 0
16 O642 15.3236 19.5748 61.5493 O.co2 0 **** 0
17 V 11.9288 16.7456 62.8843 V 0 **** 0
18 O841 12.9227 18.2614 62.8679 O.3 0 **** 0
19 V 12.2537 19.9426 62.8175 V 0 **** 0
20 V 14.9836 18.0293 62.9496 Ni 0 **** 0
21 C1399 14.5978 20.49 61.0711 C.2 0 **** 0
22 C1407 14.4507 20.3873 64.7747 C.2 0 **** 0
23 H 9.61998 18.5423 60.1845 H 0 **** 0
24 H 14.2671 15.0517 65.5384 H 0 **** 0
25 H 9.54755 18.6639 65.4317 H 0 **** 0
26 H 14.3014 15.2461 60.1423 H 0 **** 0
27 H 15.0414 21.1318 60.2882 H 0 **** 0
28 H 14.7882 21.0202 65.6163 H 0 **** 0
29 O 16.9205 17.7796 62.9942 O.3 0 **** 0
30 O 17.6612 18.4784 62.0612 O.3 0 **** 0
31 H 16.9731 19.0456 61.6062 H 0 **** 0
@<TRIPOS>BOND
1 2 1 1
2 3 1 2
3 6 5 1
4 7 5 2
5 10 9 1
6 11 9 2
7 14 13 1
8 15 13 2
9 17 14 1
10 17 2 1
11 17 6 1
12 17 10 1
13 18 17 1
14 19 18 1
15 19 3 1
16 19 4 1
17 19 12 1
18 19 11 1
19 20 16 1
20 20 18 1
21 20 15 1
22 20 8 1
23 20 7 1
24 21 4 2
25 21 16 1
26 22 12 2
27 22 8 1
28 1 23 1
29 5 24 1
30 9 25 1
31 13 26 1
32 21 27 1
33 22 28 1
34 20 29 1
35 29 30 1
36 30 31 1
