# Supplementary material for: Electrostatic potential-derived charge: a universal OER performance descriptor for MOFs
Source: Chem Sci. 2022 Oct 18;13(44):13160–71. doi: 10.1039/d2sc04898a (PMC9667949; doi:10.1039/d2sc04898a)
Supplement: SC-013-D2SC04898A-s164 [file SC-013-D2SC04898A-s164.mol2]

# Mol2 file generated by Materials Studio
@<TRIPOS>MOLECULE
structure
29 34 0 0 0 
SMALL
USER_CHARGES


@<TRIPOS>ATOM
1 C16 10.2632 18.5089 61.0513 C.2 0 **** 0
2 O10 10.5529 17.3405 61.4595 O.co2 0 **** 0
3 O11 10.7569 19.6063 61.4582 O.co2 0 **** 0
4 O13 13.2783 20.7827 61.4522 O.co2 0 **** 0
5 C45 14.0241 15.8404 64.6985 C.2 0 **** 0
6 O27 12.8324 15.7042 64.2247 O.co2 0 **** 0
7 O28 14.917 16.6367 64.343 O.co2 0 **** 0
8 O30 15.1864 19.4911 64.3416 O.co2 0 **** 0
9 C1060 10.2972 18.5027 64.6809 C.2 0 **** 0
10 O622 10.5832 17.334 64.2705 O.co2 0 **** 0
11 O623 10.7816 19.6004 64.264 O.co2 0 **** 0
12 O625 13.2993 20.779 64.2318 O.co2 0 **** 0
13 C1089 13.9865 15.8427 60.9586 C.2 0 **** 0
14 O639 12.7989 15.7133 61.4444 O.co2 0 **** 0
15 O640 14.8899 16.6298 61.308 O.co2 0 **** 0
16 O642 15.1593 19.4908 61.3008 O.co2 0 **** 0
17 V 11.9006 16.7524 62.8493 V 0 **** 0
18 O841 12.887 18.2674 62.8413 O.3 0 **** 0
19 V 12.1928 19.933 62.8491 V 0 **** 0
20 V 15.0757 18.0593 62.8217 Ni 0 **** 0
21 C1399 14.4182 20.435 60.9585 C.2 0 **** 0
22 C1407 14.449 20.4314 64.7025 C.2 0 **** 0
23 H 9.49911 18.5747 60.2578 H 0 **** 0
24 H 14.2642 15.1526 65.5308 H 0 **** 0
25 H 9.54598 18.5686 65.4865 H 0 **** 0
26 H 14.2118 15.157 60.1203 H 0 **** 0
27 H 14.7624 21.0695 60.1207 H 0 **** 0
28 H 14.8068 21.0621 65.5376 H 0 **** 0
29 O 16.8252 17.8936 62.8047 O.3 0 **** 0
@<TRIPOS>BOND
1 2 1 1
2 3 1 2
3 6 5 1
4 7 5 2
5 10 9 1
6 11 9 2
7 14 13 1
8 15 13 2
9 17 14 1
10 17 2 1
11 17 6 1
12 17 10 1
13 18 17 1
14 19 18 1
15 19 3 1
16 19 4 1
17 19 12 1
18 19 11 1
19 20 16 1
20 20 18 1
21 20 15 1
22 20 8 1
23 20 7 1
24 21 4 2
25 21 16 1
26 22 12 2
27 22 8 1
28 1 23 1
29 5 24 1
30 9 25 1
31 13 26 1
32 21 27 1
33 22 28 1
34 20 29 1
