# Supplementary material for: Electrostatic potential-derived charge: a universal OER performance descriptor for MOFs
Source: Chem Sci. 2022 Oct 18;13(44):13160–71. doi: 10.1039/d2sc04898a (PMC9667949; doi:10.1039/d2sc04898a)
Supplement: SC-013-D2SC04898A-s165 [file SC-013-D2SC04898A-s165.mol2]

# Mol2 file generated by Materials Studio
@<TRIPOS>MOLECULE
structure
28 33 0 0 0 
SMALL
USER_CHARGES


@<TRIPOS>ATOM
1 C16 10.2071 18.491 61.0263 C.2 0 **** 0
2 O10 10.5234 17.3229 61.4148 O.co2 0 **** 0
3 O11 10.6856 19.5946 61.4348 O.co2 0 **** 0
4 O13 13.291 20.7608 61.342 O.co2 0 **** 0
5 C45 14.044 15.7757 64.6483 C.2 0 **** 0
6 O27 12.8265 15.6957 64.2937 O.co2 0 **** 0
7 O28 14.9198 16.5872 64.214 O.co2 0 **** 0
8 O30 15.1456 19.4391 64.3331 O.co2 0 **** 0
9 C1060 10.2584 18.539 64.6897 C.2 0 **** 0
10 O622 10.5161 17.3672 64.2701 O.co2 0 **** 0
11 O623 10.7608 19.6325 64.2825 O.co2 0 **** 0
12 O625 13.3483 20.8328 64.2032 O.co2 0 **** 0
13 C1089 14.0408 15.8485 60.9892 C.2 0 **** 0
14 O639 12.869 15.682 61.4519 O.co2 0 **** 0
15 O640 14.9016 16.7068 61.3596 O.co2 0 **** 0
16 O642 15.2078 19.538 61.4822 O.co2 0 **** 0
17 V 11.8325 16.7338 62.8547 V 0 **** 0
18 O841 12.917 18.2663 62.8384 O.3 0 **** 0
19 V 12.1317 19.9716 62.8166 V 0 **** 0
20 V 14.7864 18.0907 62.8496 V 0 **** 0
21 C1399 14.4775 20.4605 61.0015 C.2 0 **** 0
22 C1407 14.4627 20.452 64.6814 C.2 0 **** 0
23 H 9.43023 18.5512 60.2428 H 0 **** 0
24 H 14.3783 15.0602 65.4205 H 0 **** 0
25 H 9.51432 18.6133 65.5029 H 0 **** 0
26 H 14.3453 15.1712 60.1719 H 0 **** 0
27 H 14.9248 21.0673 60.1948 H 0 **** 0
28 H 14.8838 21.0698 65.4941 H 0 **** 0
@<TRIPOS>BOND
1 2 1 1
2 3 1 2
3 6 5 1
4 7 5 2
5 10 9 1
6 11 9 2
7 14 13 1
8 15 13 2
9 17 14 1
10 17 2 1
11 17 6 1
12 17 10 1
13 18 17 1
14 19 18 1
15 19 3 1
16 19 4 1
17 19 12 1
18 19 11 1
19 20 16 1
20 20 18 1
21 20 15 1
22 20 8 1
23 20 7 1
24 21 4 2
25 21 16 1
26 22 12 2
27 22 8 1
28 1 23 1
29 5 24 1
30 9 25 1
31 13 26 1
32 21 27 1
33 22 28 1
