# Supplementary material for: Electrostatic potential-derived charge: a universal OER performance descriptor for MOFs
Source: Chem Sci. 2022 Oct 18;13(44):13160–71. doi: 10.1039/d2sc04898a (PMC9667949; doi:10.1039/d2sc04898a)
Supplement: SC-013-D2SC04898A-s166 [file SC-013-D2SC04898A-s166.mol2]

# Mol2 file generated by Materials Studio
@<TRIPOS>MOLECULE
structure
29 34 0 0 0 
SMALL
USER_CHARGES


@<TRIPOS>ATOM
1 C16 10.2121 18.4926 61.0368 C.2 0 **** 0
2 O10 10.5321 17.3251 61.4234 O.co2 0 **** 0
3 O11 10.6961 19.5926 61.4481 O.co2 0 **** 0
4 O13 13.2538 20.7356 61.371 O.co2 0 **** 0
5 C45 14.0071 15.8447 64.6755 C.2 0 **** 0
6 O27 12.7998 15.7444 64.2802 O.co2 0 **** 0
7 O28 14.9066 16.6177 64.2458 O.co2 0 **** 0
8 O30 15.1468 19.4243 64.333 O.co2 0 **** 0
9 C1060 10.2536 18.5313 64.6748 C.2 0 **** 0
10 O622 10.523 17.3622 64.2554 O.co2 0 **** 0
11 O623 10.7624 19.6237 64.2734 O.co2 0 **** 0
12 O625 13.3136 20.7782 64.205 O.co2 0 **** 0
13 C1089 14.0047 15.9017 60.9735 C.2 0 **** 0
14 O639 12.8356 15.732 61.4501 O.co2 0 **** 0
15 O640 14.8937 16.7134 61.3528 O.co2 0 **** 0
16 O642 15.1798 19.5139 61.4399 O.co2 0 **** 0
17 V 11.8631 16.7855 62.8503 V 0 **** 0
18 O841 12.929 18.2639 62.8355 O.3 0 **** 0
19 V 12.1517 19.9116 62.824 V 0 **** 0
20 V 15.2514 18.046 62.8425 V 0 **** 0
21 C1399 14.4269 20.4192 60.9862 C.2 0 **** 0
22 C1407 14.4268 20.3966 64.693 C.2 0 **** 0
23 H 9.43382 18.5547 60.2568 H 0 **** 0
24 H 14.3013 15.1704 65.4997 H 0 **** 0
25 H 9.49857 18.6028 65.4763 H 0 **** 0
26 H 14.2732 15.2587 60.1162 H 0 **** 0
27 H 14.8344 21.0131 60.1485 H 0 **** 0
28 H 14.8077 20.9913 65.5425 H 0 **** 0
29 O 16.8404 17.8918 62.8439 O.3 0 **** 0
@<TRIPOS>BOND
1 2 1 1
2 3 1 2
3 6 5 1
4 7 5 2
5 10 9 1
6 11 9 2
7 14 13 1
8 15 13 2
9 17 14 1
10 17 2 1
11 17 6 1
12 17 10 1
13 18 17 1
14 19 18 1
15 19 3 1
16 19 4 1
17 19 12 1
18 19 11 1
19 20 16 1
20 20 18 1
21 20 15 1
22 20 8 1
23 20 7 1
24 21 4 2
25 21 16 1
26 22 12 2
27 22 8 1
28 1 23 1
29 5 24 1
30 9 25 1
31 13 26 1
32 21 27 1
33 22 28 1
34 20 29 1
