# Supplementary material for: Electrostatic potential-derived charge: a universal OER performance descriptor for MOFs
Source: Chem Sci. 2022 Oct 18;13(44):13160–71. doi: 10.1039/d2sc04898a (PMC9667949; doi:10.1039/d2sc04898a)
Supplement: SC-013-D2SC04898A-s167 [file SC-013-D2SC04898A-s167.mol2]

# Mol2 file generated by Materials Studio
@<TRIPOS>MOLECULE
structure
30 35 0 0 0 
SMALL
USER_CHARGES


@<TRIPOS>ATOM
1 C16 10.2386 18.4775 61.0283 C.2 0 **** 0
2 O10 10.5489 17.3201 61.4485 O.co2 0 **** 0
3 O11 10.7256 19.5859 61.4142 O.co2 0 **** 0
4 O13 13.2854 20.7567 61.3594 O.co2 0 **** 0
5 C45 14.0658 15.8009 64.6656 C.2 0 **** 0
6 O27 12.8466 15.7308 64.2959 O.co2 0 **** 0
7 O28 14.9627 16.5749 64.2309 O.co2 0 **** 0
8 O30 15.057 19.4395 64.3561 O.co2 0 **** 0
9 C1060 10.2704 18.5383 64.6825 C.2 0 **** 0
10 O622 10.5623 17.3634 64.2941 O.co2 0 **** 0
11 O623 10.7602 19.6276 64.2524 O.co2 0 **** 0
12 O625 13.2755 20.8475 64.2002 O.co2 0 **** 0
13 C1089 13.9638 15.8872 60.9631 C.2 0 **** 0
14 O639 12.8094 15.6904 61.4611 O.co2 0 **** 0
15 O640 14.8185 16.75 61.3129 O.co2 0 **** 0
16 O642 15.23 19.5683 61.4294 O.co2 0 **** 0
17 V 11.8865 16.7782 62.8789 V 0 **** 0
18 O841 12.9812 18.2698 62.8401 O.3 0 **** 0
19 V 12.158 19.9313 62.8044 V 0 **** 0
20 V 15.037 18.0738 62.8457 V 0 **** 0
21 C1399 14.4678 20.4728 60.9818 C.2 0 **** 0
22 C1407 14.3756 20.4456 64.6997 C.2 0 **** 0
23 H 9.46559 18.5252 60.2414 H 0 **** 0
24 H 14.3704 15.0976 65.4611 H 0 **** 0
25 H 9.51231 18.6151 65.4816 H 0 **** 0
26 H 14.2499 15.2255 60.1262 H 0 **** 0
27 H 14.8719 21.0979 60.1649 H 0 **** 0
28 H 14.7796 21.0459 65.5342 H 0 **** 0
29 O 16.8459 17.9378 62.8162 O.3 0 **** 0
30 H 17.2715 18.4819 62.1273 H 0 **** 0
@<TRIPOS>BOND
1 2 1 1
2 3 1 2
3 6 5 1
4 7 5 2
5 10 9 1
6 11 9 2
7 14 13 1
8 15 13 2
9 17 14 1
10 17 2 1
11 17 6 1
12 17 10 1
13 18 17 1
14 19 18 1
15 19 3 1
16 19 4 1
17 19 12 1
18 19 11 1
19 20 16 1
20 20 18 1
21 20 15 1
22 20 8 1
23 20 7 1
24 21 4 2
25 21 16 1
26 22 12 2
27 22 8 1
28 1 23 1
29 5 24 1
30 9 25 1
31 13 26 1
32 21 27 1
33 22 28 1
34 20 29 1
35 29 30 1
