# Supplementary material for: Electrostatic potential-derived charge: a universal OER performance descriptor for MOFs
Source: Chem Sci. 2022 Oct 18;13(44):13160–71. doi: 10.1039/d2sc04898a (PMC9667949; doi:10.1039/d2sc04898a)
Supplement: SC-013-D2SC04898A-s168 [file SC-013-D2SC04898A-s168.mol2]

# Mol2 file generated by Materials Studio
@<TRIPOS>MOLECULE
structure
31 36 0 0 0 
SMALL
USER_CHARGES


@<TRIPOS>ATOM
1 C16 10.2526 18.5018 61.0266 C.2 0 **** 0
2 O10 10.5637 17.3337 61.4173 O.co2 0 **** 0
3 O11 10.7431 19.599 61.4366 O.co2 0 **** 0
4 O13 13.2979 20.7555 61.3982 O.co2 0 **** 0
5 C45 14.0058 15.8038 64.6905 C.2 0 **** 0
6 O27 12.8008 15.7113 64.2806 O.co2 0 **** 0
7 O28 14.9109 16.5725 64.2661 O.co2 0 **** 0
8 O30 15.1362 19.4498 64.3497 O.co2 0 **** 0
9 C1060 10.261 18.5233 64.667 C.2 0 **** 0
10 O622 10.5402 17.3537 64.2559 O.co2 0 **** 0
11 O623 10.7712 19.6156 64.2683 O.co2 0 **** 0
12 O625 13.3088 20.8048 64.2351 O.co2 0 **** 0
13 C1089 14.0083 15.877 60.9685 C.2 0 **** 0
14 O639 12.8363 15.7129 61.4418 O.co2 0 **** 0
15 O640 14.8841 16.7061 61.3424 O.co2 0 **** 0
16 O642 15.2067 19.5118 61.4293 O.co2 0 **** 0
17 V 11.8874 16.7751 62.8527 V 0 **** 0
18 O841 12.9896 18.2558 62.8651 O.3 0 **** 0
19 V 12.1821 19.9226 62.8354 V 0 **** 0
20 V 15.0571 18.068 62.8537 V 0 **** 0
21 C1399 14.4678 20.44 60.9991 C.2 0 **** 0
22 C1407 14.4291 20.4295 64.714 C.2 0 **** 0
23 H 9.47567 18.5672 60.2445 H 0 **** 0
24 H 14.2824 15.1263 65.5181 H 0 **** 0
25 H 9.49401 18.5944 65.4583 H 0 **** 0
26 H 14.2849 15.2157 60.1285 H 0 **** 0
27 H 14.8752 21.0536 60.1766 H 0 **** 0
28 H 14.8215 21.0339 65.5506 H 0 **** 0
29 O 16.8624 17.8415 62.9642 O.3 0 **** 0
30 O 17.7064 19.0177 62.815 O.3 0 **** 0
31 H 18.4908 18.6944 63.301 H 0 **** 0
@<TRIPOS>BOND
1 2 1 1
2 3 1 2
3 6 5 1
4 7 5 2
5 10 9 1
6 11 9 2
7 14 13 1
8 15 13 2
9 17 14 1
10 17 2 1
11 17 6 1
12 17 10 1
13 18 17 1
14 19 18 1
15 19 3 1
16 19 4 1
17 19 12 1
18 19 11 1
19 20 16 1
20 20 18 1
21 20 15 1
22 20 8 1
23 20 7 1
24 21 4 2
25 21 16 1
26 22 12 2
27 22 8 1
28 1 23 1
29 5 24 1
30 9 25 1
31 13 26 1
32 21 27 1
33 22 28 1
34 20 29 1
35 29 30 1
36 30 31 1
